# Supplementary material for: Energetic robustness to large scale structural fluctuations in a photosynthetic supercomplex
Source: Nat Commun. 2023 Aug 2;14:4650. doi: 10.1038/s41467-023-40146-8 (PMC10397321; doi:10.1038/s41467-023-40146-8)
Supplement: Supplementary file 8 — Source Data [file 41467_2023_40146_MOESM8_ESM.xlsx]

## Sheet: Figure 1E
PsaA chainID	A	a	g	mean	SD
IsiA position
ab	1824.4	1827.4	1985.8	1879.2	92.3305
bc	1721.6	1716.5	1718	1718.7	2.62107
cd	1785.1	1785.1	1702	1757.4	47.9778
de	1822.3	1778	1847.1	1815.8	35.0056
ef	1017.1	990.3	949.1	985.5	34.2532
fa	1604.1	1607.5	1540	1583.87	38.0277

## Sheet: Figure 2A
	PC	Variance explained
	1	19.6
	2	17.45
	3	15.76
	4	12.17
	5	10.32
	6	8.98
	7	3.45
	8	3.29
	9	3.03
	10	2.13
	11	1.99
	12	1.84

## Sheet: Figure 2B
	PC1		PC2		PC3		PC4
bin #	PC position	# of particels	PC position	# of particels	PC position	# of particels	PC position	# of particels
1	-24.7917	29	-24.7917	9	-24.7917	7	-24.7917	0
2	-24.375	23	-24.375	10	-24.375	6	-24.375	0
3	-23.9583	19	-23.9583	10	-23.9583	12	-23.9583	0
4	-23.5417	23	-23.5417	10	-23.5417	11	-23.5417	3
5	-23.125	26	-23.125	11	-23.125	14	-23.125	3
6	-22.7083	20	-22.7083	18	-22.7083	18	-22.7083	7
7	-22.2917	24	-22.2917	13	-22.2917	21	-22.2917	1
8	-21.875	41	-21.875	17	-21.875	21	-21.875	7
9	-21.4583	32	-21.4583	13	-21.4583	18	-21.4583	3
10	-21.0417	35	-21.0417	22	-21.0417	18	-21.0417	8
11	-20.625	37	-20.625	18	-20.625	20	-20.625	12
12	-20.2083	37	-20.2083	27	-20.2083	31	-20.2083	14
13	-19.7917	40	-19.7917	29	-19.7917	32	-19.7917	14
14	-19.375	47	-19.375	31	-19.375	32	-19.375	19
15	-18.9583	56	-18.9583	29	-18.9583	34	-18.9583	18
16	-18.5417	45	-18.5417	28	-18.5417	22	-18.5417	21
17	-18.125	64	-18.125	48	-18.125	46	-18.125	27
18	-17.7083	55	-17.7083	53	-17.7083	51	-17.7083	15
19	-17.2917	67	-17.2917	47	-17.2917	50	-17.2917	32
20	-16.875	87	-16.875	55	-16.875	42	-16.875	23
21	-16.4583	65	-16.4583	75	-16.4583	65	-16.4583	37
22	-16.0417	66	-16.0417	64	-16.0417	74	-16.0417	41
23	-15.625	84	-15.625	65	-15.625	79	-15.625	32
24	-15.2083	87	-15.2083	97	-15.2083	91	-15.2083	35
25	-14.7917	108	-14.7917	90	-14.7917	76	-14.7917	47
26	-14.375	115	-14.375	86	-14.375	87	-14.375	52
27	-13.9583	128	-13.9583	110	-13.9583	108	-13.9583	52
28	-13.5417	136	-13.5417	117	-13.5417	108	-13.5417	59
29	-13.125	144	-13.125	126	-13.125	116	-13.125	83
30	-12.7083	149	-12.7083	137	-12.7083	106	-12.7083	84
31	-12.2917	168	-12.2917	151	-12.2917	144	-12.2917	89
32	-11.875	160	-11.875	163	-11.875	136	-11.875	94
33	-11.4583	162	-11.4583	197	-11.4583	180	-11.4583	112
34	-11.0417	216	-11.0417	183	-11.0417	178	-11.0417	119
35	-10.625	181	-10.625	219	-10.625	209	-10.625	146
36	-10.2083	244	-10.2083	236	-10.2083	238	-10.2083	152
37	-9.79167	268	-9.79167	221	-9.79167	241	-9.79167	177
38	-9.375	262	-9.375	285	-9.375	235	-9.375	212
39	-8.95833	305	-8.95833	285	-8.95833	284	-8.95833	246
40	-8.54167	308	-8.54167	323	-8.54167	318	-8.54167	295
41	-8.125	356	-8.125	380	-8.125	292	-8.125	332
42	-7.70833	404	-7.70833	378	-7.70833	359	-7.70833	341
43	-7.29167	474	-7.29167	456	-7.29167	403	-7.29167	411
44	-6.875	497	-6.875	473	-6.875	448	-6.875	434
45	-6.45833	593	-6.45833	558	-6.45833	504	-6.45833	517
46	-6.04167	651	-6.04167	606	-6.04167	541	-6.04167	619
47	-5.625	765	-5.625	821	-5.625	679	-5.625	639
48	-5.20833	947	-5.20833	968	-5.20833	766	-5.20833	808
49	-4.79167	1171	-4.79167	1246	-4.79167	983	-4.79167	998
50	-4.375	1362	-4.375	1711	-4.375	1286	-4.375	1177
51	-3.95833	1588	-3.95833	2408	-3.95833	1705	-3.95833	1530
52	-3.54167	2125	-3.54167	3099	-3.54167	2462	-3.54167	1883
53	-3.125	2604	-3.125	3895	-3.125	3430	-3.125	2507
54	-2.70833	3435	-2.70833	4703	-2.70833	4722	-2.70833	3442
55	-2.29167	4409	-2.29167	5384	-2.29167	6119	-2.29167	4577
56	-1.875	5767	-1.875	6025	-1.875	7275	-1.875	6274
57	-1.45833	7010	-1.45833	6546	-1.45833	8249	-1.45833	8188
58	-1.04167	8665	-1.04167	7199	-1.04167	8593	-1.04167	10272
59	-0.625	10282	-0.625	8433	-0.625	9127	-0.625	11897
60	-0.20833	10888	-0.20833	9390	-0.20833	9365	-0.20833	12883
61	0.20833	11157	0.20833	10106	0.20833	9335	0.20833	13232
62	0.625	10789	0.625	10321	0.625	9559	0.625	11902
63	1.04167	9657	1.04167	9804	1.04167	9031	1.04167	10106
64	1.45833	8428	1.45833	8671	1.45833	8249	1.45833	8142
65	1.875	6896	1.875	7072	1.875	7236	1.875	6012
66	2.29167	5548	2.29167	5826	2.29167	6071	2.29167	4519
67	2.70833	4379	2.70833	4475	2.70833	4716	2.70833	3254
68	3.125	3275	3.125	3456	3.125	3652	3.125	2281
69	3.54167	2600	3.54167	2656	3.54167	2711	3.54167	1897
70	3.95833	1911	3.95833	2004	3.95833	2021	3.95833	1435
71	4.375	1528	4.375	1564	4.375	1583	4.375	1104
72	4.79167	1232	4.79167	1200	4.79167	1162	4.79167	916
73	5.20833	1021	5.20833	952	5.20833	926	5.20833	824
74	5.625	811	5.625	797	5.625	740	5.625	680
75	6.04167	691	6.04167	612	6.04167	612	6.04167	598
76	6.45833	544	6.45833	546	6.45833	552	6.45833	526
77	6.875	501	6.875	496	6.875	452	6.875	494
78	7.29167	397	7.29167	396	7.29167	349	7.29167	384
79	7.70833	324	7.70833	381	7.70833	334	7.70833	335
80	8.125	319	8.125	330	8.125	317	8.125	370
81	8.54167	271	8.54167	330	8.54167	307	8.54167	263
82	8.95833	219	8.95833	261	8.95833	251	8.95833	250
83	9.375	251	9.375	253	9.375	205	9.375	220
84	9.79167	201	9.79167	227	9.79167	217	9.79167	216
85	10.2083	186	10.2083	240	10.2083	197	10.2083	187
86	10.625	150	10.625	208	10.625	180	10.625	167
87	11.0417	154	11.0417	185	11.0417	167	11.0417	150
88	11.4583	148	11.4583	165	11.4583	153	11.4583	130
89	11.875	132	11.875	160	11.875	128	11.875	119
90	12.2917	145	12.2917	131	12.2917	98	12.2917	116
91	12.7083	88	12.7083	121	12.7083	96	12.7083	85
92	13.125	105	13.125	105	13.125	90	13.125	76
93	13.5417	111	13.5417	121	13.5417	78	13.5417	75
94	13.9583	98	13.9583	112	13.9583	96	13.9583	51
95	14.375	88	14.375	66	14.375	86	14.375	69
96	14.7917	78	14.7917	73	14.7917	55	14.7917	57
97	15.2083	68	15.2083	80	15.2083	58	15.2083	47
98	15.625	59	15.625	68	15.625	52	15.625	37
99	16.0417	50	16.0417	64	16.0417	54	16.0417	47
100	16.4583	65	16.4583	58	16.4583	52	16.4583	32
101	16.875	54	16.875	52	16.875	41	16.875	27
102	17.2917	57	17.2917	46	17.2917	34	17.2917	22
103	17.7083	48	17.7083	46	17.7083	50	17.7083	21
104	18.125	42	18.125	34	18.125	32	18.125	22
105	18.5417	37	18.5417	29	18.5417	28	18.5417	17
106	18.9583	35	18.9583	43	18.9583	22	18.9583	12
107	19.375	40	19.375	25	19.375	19	19.375	12
108	19.7917	35	19.7917	21	19.7917	32	19.7917	12
109	20.2083	23	20.2083	27	20.2083	15	20.2083	12
110	20.625	29	20.625	17	20.625	21	20.625	11
111	21.0417	31	21.0417	22	21.0417	19	21.0417	7
112	21.4583	23	21.4583	19	21.4583	26	21.4583	7
113	21.875	25	21.875	16	21.875	15	21.875	3
114	22.2917	12	22.2917	22	22.2917	14	22.2917	8
115	22.7083	16	22.7083	13	22.7083	18	22.7083	3
116	23.125	13	23.125	16	23.125	14	23.125	2
117	23.5417	8	23.5417	15	23.5417	14	23.5417	4
118	23.9583	13	23.9583	10	23.9583	4	23.9583	1
119	24.375	14	24.375	5	24.375	11	24.375	1
120	24.7917	13	24.7917	6	24.7917	11	24.7917	0

## Sheet: Figure 3a
Absorption Wavelength	Absorption value	Absorption Wavelength	Fluorescence value
600	0.133136	660	0.220791
601	0.134615	660.57	0.234809
602	0.136095	661	0.248932
603	0.137574	661.57	0.263794
604	0.143491	662	0.274608
605	0.14497	662.57	0.292739
606	0.150888	663	0.306372
607	0.153846	663.57	0.327143
608	0.159763	664	0.345883
609	0.164201	664.57	0.367906
610	0.170118	665	0.388137
611	0.174556	665.57	0.409662
612	0.180473	666	0.432406
613	0.18787	666.57	0.455241
614	0.192308	667	0.47629
615	0.196746	667.57	0.500934
616	0.202663	668	0.524826
617	0.207101	668.57	0.546597
618	0.210059	669	0.569924
619	0.214497	669.57	0.593779
620	0.215976	670	0.617891
621	0.220414	670.57	0.645345
622	0.221893	671	0.667132
623	0.224852	671.57	0.696608
624	0.226331	672	0.7198
625	0.227811	672.57	0.743462
626	0.226331	673	0.76962
627	0.227811	673.57	0.797752
628	0.226331	674	0.815394
629	0.224852	674.57	0.841253
630	0.224852	675	0.862754
631	0.221893	675.57	0.875328
632	0.218935	676	0.889985
633	0.217456	676.57	0.902908
634	0.215976	677	0.911321
635	0.210059	677.57	0.922208
636	0.205621	678	0.936385
637	0.202663	678.57	0.950767
638	0.199704	679	0.966632
639	0.196746	679.57	0.977236
640	0.193787	680	0.983551
641	0.189349	680.57	0.987423
642	0.190828	681	0.98685
643	0.18787	681.57	0.985727
644	0.186391	682	0.993988
645	0.18787	682.57	0.994814
646	0.190828	683	0.999078
647	0.193787	683.57	1
648	0.198225	684	0.997653
649	0.205621	684.57	0.993095
650	0.214497	685	0.988336
651	0.224852	685.57	0.980965
652	0.239645	686	0.972376
653	0.254438	686.57	0.962104
654	0.275148	687	0.945163
655	0.297337	687.57	0.931321
656	0.325444	688	0.911935
657	0.357988	688.57	0.896613
658	0.39497	689	0.878006
659	0.433432	689.57	0.861374
660	0.477811	690	0.84227
661	0.525148	690.57	0.820423
662	0.575444	691	0.79804
663	0.631657	691.57	0.775185
664	0.692308	692	0.751696
665	0.745562	692.57	0.730075
666	0.804734	693	0.712667
667	0.85503	693.57	0.68972
668	0.900888	694	0.67214
669	0.93787	694.57	0.656643
670	0.965976	695	0.641854
671	0.985207	695.57	0.621873
672	0.997041	696	0.609987
673	1	696.57	0.597575
674	0.997041	697	0.583253
675	0.985207	697.57	0.567999
676	0.963018	698	0.557931
677	0.939349	698.57	0.547064
678	0.909763	699	0.536956
679	0.87426	699.57	0.529795
680	0.838757	700	0.522047
681	0.798817	700.56	0.513376
682	0.760355	700.98	0.504742
683	0.717456	701.54	0.499004
684	0.66716	701.97	0.489019
685	0.610947	702.53	0.483035
686	0.554734	702.95	0.478414
687	0.502959	703.52	0.471407
688	0.446746	703.94	0.464481
689	0.39645	704.5	0.46273
690	0.346154	705.07	0.458596
691	0.304734	705.49	0.457505
692	0.264793	706.05	0.45637
693	0.232249	706.47	0.453736
694	0.205621	707.04	0.449224
695	0.183432	707.46	0.448033
696	0.161243	708.02	0.446778
697	0.143491	708.45	0.446589
698	0.12574	709.01	0.447375
699	0.113905	709.43	0.44927
700	0.10503	710	0.445244
701	0.0931953	710.56	0.443573
702	0.0872781	710.98	0.44216
703	0.0769231	711.54	0.437687
704	0.0739645	711.97	0.431708
705	0.0650888	712.53	0.432344
706	0.0606509	712.95	0.431307
707	0.056213	713.52	0.428656
708	0.0532544	713.94	0.428386
709	0.0488166	714.5	0.429562
710	0.0443787	715.07	0.429199
711	0.0428994	715.49	0.427122
712	0.0399408	716.05	0.42753
713	0.0369822	716.47	0.425866
714	0.0325444	717.04	0.424278
715	0.0295858	717.46	0.422544
716	0.0266272	718.02	0.422581
717	0.0251479	718.45	0.42171
718	0.0236686	719.01	0.421106
719	0.0221893	719.43	0.420753
720	0.0192308	720	0.419351
721	0.0162722	720.56	0.417174
722	0.0162722	720.98	0.414281
723	0.0133136	721.54	0.412518
724	0.0118343	721.97	0.411933
725	0.0118343	722.53	0.410177
726	0.00887574	722.95	0.407894
727	0.00887574	723.52	0.405604
728	0.00887574	723.94	0.404329
729	0.00739645	724.5	0.401694
730	0.010355	725.07	0.400661
731	0.00739645	725.49	0.397909
732	0.00591716	726.05	0.39691
733	0.00591716	726.47	0.392313
734	0.00591716	727.04	0.388914
735	0.00295858	727.46	0.3868
736	0.00443787	728.02	0.38708
737	0.00295858	728.45	0.384357
738	0.00443787	729.01	0.385482
739	0.00443787	729.43	0.382853
740	0.00295858	730	0.381432
741	0.00443787	730.55	0.378855
742	0.00443787	730.97	0.379846
743	0.00443787	731.52	0.379192
744	0.00295858	731.94	0.38038
745	0.00295858	732.5	0.37773
746	0.00147929	733.05	0.374396
747	0.00147929	733.47	0.368427
748	0.00295858	734.02	0.364188
749	0.00295858	734.44	0.358587
750	0.00147929	735	0.354327
751	0.00295858	735.55	0.351192
752	0.00147929	735.97	0.348441
753	0.00147929	736.52	0.343559
754	0.00147929	736.94	0.341404
755	0.00147929	737.5	0.338975
756	0.00295858	738.05	0.333103
757	0.00147929	738.47	0.329672
758	0.00147929	739.02	0.327184
759	0	739.44	0.323268
760	0.00147929	740	0.31656
761	0.00147929	740.55	0.314823
762	0.00147929	740.97	0.311329
763	0.00295858	741.52	0.308275
764	0.00147929	741.94	0.302652
765	0.00147929	742.5	0.296787
766	0.00147929	743.05	0.289825
767	0	743.47	0.28506
768	0	744.02	0.279483
769	0	744.44	0.274184
770	0	745	0.273867
771	0.00147929	745.55	0.27068
772	0	745.97	0.266354
773	0	746.52	0.26014
774	0	746.94	0.254452
775	0	747.5	0.248494
776	0.00147929	748.05	0.242713
777	0	748.47	0.235173
778	0.00147929	749.02	0.229558
779	0.00147929	749.44	0.226104
780	0	750	0.221659
781	0	750.55	0.216191
782	0.00147929	750.97	0.212
783	0.00147929	751.52	0.208198
784	0.00295858	751.94	0.202943
785	0	752.5	0.196259
786	0.00147929	753.05	0.191953
787	0.00147929	753.47	0.187923
788	0.00147929	754.02	0.184364
789	0.00295858	754.44	0.180635
790	0.00147929	755	0.178229
791	0	755.55	0.174346
792	0	755.97	0.168623
793	0.00147929	756.52	0.163686
794	0	756.94	0.158147
795	0.00295858	757.5	0.152075
796	0.00295858	758.05	0.147222
797	0	758.47	0.14407
798	0.00147929	759.02	0.138251
799	0	759.44	0.133289
800	0	760	0.129238
		760.55	0.126885
		760.97	0.122672
		761.52	0.118933
		761.94	0.11732
		762.5	0.113601
		763.05	0.111112
		763.47	0.106905
		764.02	0.105015
		764.44	0.101904
		765	0.100436
		765.55	0.0951865
		765.97	0.0929964
		766.52	0.090298
		766.94	0.087541
		767.5	0.0842845
		768.05	0.080853
		768.47	0.0779355
		769.02	0.0737814
		769.44	0.069526
		770	0.067264
		770.54	0.0641834
		770.95	0.061285
		771.5	0.0584906
		772.05	0.0553261
		772.46	0.0519329
		773.01	0.050292
		773.56	0.0484187
		773.97	0.0479243
		774.52	0.047591
		775.06	0.0465284
		775.47	0.0465616
		776.02	0.0448301
		776.43	0.0423302
		776.98	0.0409193
		777.53	0.0375436
		777.94	0.0351686
		778.49	0.0350047
		779.04	0.0343509
		779.45	0.0319354
		780	0.0313734
		780.54	0.0300806
		780.95	0.0272815
		781.5	0.0251633
		782.05	0.0244361
		782.46	0.024452
		783.01	0.0231126
		783.56	0.0233807
		783.97	0.0233997
		784.52	0.0227764
		785.06	0.0212693
		785.47	0.0199978
		786.02	0.0190556
		786.43	0.0172283
		786.98	0.015826
		787.53	0.0153448
		787.94	0.0159058
		788.49	0.0146763
		789.04	0.0139254
		789.45	0.0147666
		790	0.0142366
		790.54	0.0130191
		790.95	0.0135864
		791.5	0.0129243
		792.05	0.0120724
		792.46	0.0111307
		793.01	0.0110478
		793.56	0.00917332
		793.97	0.00948068
		794.52	0.00877291
		795.06	0.00871837
		795.47	0.00768992
		796.02	0.00733917
		796.43	0.00662251
		796.98	0.0059732
		797.53	0.00503054
		797.94	0.00485697
		798.49	0.00513867
		799.04	0.00415643
		799.45	0.00372578
		800	0

## Sheet: Figure 3b
	Left trace			Center trace			Right trace
Time	fluorescence	state fit	Time	fluorescence	state fit	Time	fluorescence	state fit
0.1	80	54.2857	0.1	100	55.7692	0.1	70	47.6471
0.2	70	54.2857	0.2	40	55.7692	0.2	50	47.6471
0.3	50	54.2857	0.3	50	55.7692	0.3	80	47.6471
0.4	30	54.2857	0.4	30	55.7692	0.4	80	47.6471
0.5	20	54.2857	0.5	20	55.7692	0.5	40	47.6471
0.6	60	54.2857	0.6	50	55.7692	0.6	60	47.6471
0.7	50	54.2857	0.7	120	55.7692	0.7	30	47.6471
0.8	50	54.2857	0.8	30	55.7692	0.8	20	47.6471
0.9	40	54.2857	0.9	50	55.7692	0.9	40	47.6471
1	10	54.2857	1	50	55.7692	1	40	47.6471
1.1	40	54.2857	1.1	50	55.7692	1.1	40	47.6471
1.2	50	54.2857	1.2	50	55.7692	1.2	60	47.6471
1.3	40	54.2857	1.3	80	55.7692	1.3	70	47.6471
1.4	100	54.2857	1.4	70	55.7692	1.4	0	47.6471
1.5	30	54.2857	1.5	50	55.7692	1.5	30	47.6471
1.6	60	54.2857	1.6	40	55.7692	1.6	30	47.6471
1.7	50	54.2857	1.7	20	55.7692	1.7	40	47.6471
1.8	40	54.2857	1.8	70	55.7692	1.8	100	47.6471
1.9	60	54.2857	1.9	60	55.7692	1.9	10	47.6471
2	30	54.2857	2	50	55.7692	2	20	47.6471
2.1	50	54.2857	2.1	30	55.7692	2.1	70	47.6471
2.2	60	54.2857	2.2	30	55.7692	2.2	30	47.6471
2.3	70	54.2857	2.3	60	55.7692	2.3	60	47.6471
2.4	60	54.2857	2.4	80	55.7692	2.4	60	47.6471
2.5	70	54.2857	2.5	50	55.7692	2.5	50	47.6471
2.6	50	54.2857	2.6	120	503.609	2.6	70	47.6471
2.7	30	54.2857	2.7	580	503.609	2.7	50	47.6471
2.8	30	54.2857	2.8	500	503.609	2.8	30	47.6471
2.9	70	54.2857	2.9	620	503.609	2.9	40	47.6471
3	80	54.2857	3	470	503.609	3	20	47.6471
3.1	60	54.2857	3.1	560	503.609	3.1	90	47.6471
3.2	60	54.2857	3.2	530	503.609	3.2	30	47.6471
3.3	100	54.2857	3.3	560	503.609	3.3	60	47.6471
3.4	60	54.2857	3.4	440	503.609	3.4	50	47.6471
3.5	90	889.608	3.5	490	503.609	3.5	40	481.25
3.6	350	889.608	3.6	450	503.609	3.6	330	481.25
3.7	890	889.608	3.7	720	503.609	3.7	300	481.25
3.8	1120	889.608	3.8	520	503.609	3.8	440	481.25
3.9	930	889.608	3.9	550	503.609	3.9	460	481.25
4	890	889.608	4	610	503.609	4	290	481.25
4.1	1080	889.608	4.1	490	503.609	4.1	450	481.25
4.2	960	889.608	4.2	470	503.609	4.2	480	481.25
4.3	990	889.608	4.3	840	503.609	4.3	620	481.25
4.4	1340	889.608	4.4	660	503.609	4.4	670	481.25
4.5	930	889.608	4.5	650	503.609	4.5	410	481.25
4.6	700	889.608	4.6	650	503.609	4.6	300	481.25
4.7	910	889.608	4.7	580	503.609	4.7	540	481.25
4.8	850	889.608	4.8	440	503.609	4.8	330	481.25
4.9	750	889.608	4.9	450	503.609	4.9	380	481.25
5	650	889.608	5	600	503.609	5	440	481.25
5.1	930	889.608	5.1	550	503.609	5.1	420	481.25
5.2	1040	889.608	5.2	690	503.609	5.2	470	481.25
5.3	920	889.608	5.3	450	503.609	5.3	390	481.25
5.4	860	889.608	5.4	370	503.609	5.4	780	481.25
5.5	850	889.608	5.5	440	503.609	5.5	500	481.25
5.6	870	889.608	5.6	370	503.609	5.6	420	481.25
5.7	670	889.608	5.7	450	503.609	5.7	780	481.25
5.8	570	889.608	5.8	600	503.609	5.8	400	481.25
5.9	800	889.608	5.9	650	503.609	5.9	520	481.25
6	680	889.608	6	660	503.609	6	480	481.25
6.1	820	889.608	6.1	550	503.609	6.1	330	481.25
6.2	720	889.608	6.2	540	503.609	6.2	430	481.25
6.3	740	889.608	6.3	500	503.609	6.3	700	481.25
6.4	790	889.608	6.4	390	503.609	6.4	340	481.25
6.5	880	889.608	6.5	440	503.609	6.5	500	481.25
6.6	970	889.608	6.6	560	503.609	6.6	400	481.25
6.7	1060	889.608	6.7	910	503.609	6.7	450	481.25
6.8	1100	889.608	6.8	610	503.609	6.8	320	481.25
6.9	860	889.608	6.9	550	503.609	6.9	360	481.25
7	1020	889.608	7	480	503.609	7	420	481.25
7.1	800	889.608	7.1	520	503.609	7.1	600	481.25
7.2	750	889.608	7.2	380	503.609	7.2	560	481.25
7.3	910	889.608	7.3	430	503.609	7.3	360	481.25
7.4	900	889.608	7.4	400	503.609	7.4	570	481.25
7.5	750	889.608	7.5	790	503.609	7.5	790	481.25
7.6	870	889.608	7.6	440	503.609	7.6	290	481.25
7.7	1060	889.608	7.7	480	503.609	7.7	460	481.25
7.8	1110	889.608	7.8	400	503.609	7.8	1340	481.25
7.9	1130	889.608	7.9	400	503.609	7.9	420	481.25
8	1130	889.608	8	450	503.609	8	830	481.25
8.1	1140	889.608	8.1	620	503.609	8.1	500	481.25
8.2	880	889.608	8.2	410	503.609	8.2	400	481.25
8.3	770	889.608	8.3	540	503.609	8.3	660	481.25
8.4	960	889.608	8.4	630	503.609	8.4	400	481.25
8.5	840	889.608	8.5	420	503.609	8.5	470	481.25
8.6	690	889.608	8.6	390	503.609	8.6	350	481.25
8.7	1010	678.182	8.7	690	503.609	8.7	620	481.25
8.8	780	678.182	8.8	310	503.609	8.8	860	481.25
8.9	680	678.182	8.9	640	503.609	8.9	640	481.25
9	720	678.182	9	560	503.609	9	520	481.25
9.1	840	678.182	9.1	630	503.609	9.1	440	481.25
9.2	810	678.182	9.2	450	503.609	9.2	330	481.25
9.3	650	678.182	9.3	510	503.609	9.3	510	481.25
9.4	600	678.182	9.4	350	503.609	9.4	590	481.25
9.5	650	678.182	9.5	520	503.609	9.5	590	481.25
9.6	600	678.182	9.6	520	503.609	9.6	470	481.25
9.7	780	678.182	9.7	610	503.609	9.7	400	481.25
9.8	740	678.182	9.8	370	503.609	9.8	340	481.25
9.9	710	678.182	9.9	430	503.609	9.9	280	481.25
10	710	678.182	10	330	503.609	10	380	481.25
10.1	610	678.182	10.1	380	503.609	10.1	680	481.25
10.2	940	678.182	10.2	500	503.609	10.2	620	481.25
10.3	620	678.182	10.3	450	503.609	10.3	330	481.25
10.4	700	678.182	10.4	650	503.609	10.4	490	481.25
10.5	740	678.182	10.5	600	503.609	10.5	420	481.25
10.6	670	678.182	10.6	710	503.609	10.6	800	481.25
10.7	440	678.182	10.7	560	503.609	10.7	430	481.25
10.8	510	678.182	10.8	670	503.609	10.8	330	481.25
10.9	700	678.182	10.9	440	503.609	10.9	330	481.25
11	690	678.182	11	620	503.609	11	310	481.25
11.1	580	678.182	11.1	540	503.609	11.1	240	481.25
11.2	470	678.182	11.2	400	503.609	11.2	340	481.25
11.3	620	678.182	11.3	280	503.609	11.3	300	481.25
11.4	580	678.182	11.4	380	503.609	11.4	430	481.25
11.5	620	678.182	11.5	330	503.609	11.5	720	481.25
11.6	680	678.182	11.6	420	503.609	11.6	440	481.25
11.7	720	678.182	11.7	400	503.609	11.7	280	481.25
11.8	810	678.182	11.8	420	503.609	11.8	510	481.25
11.9	750	678.182	11.9	320	503.609	11.9	380	481.25
12	670	862	12	410	503.609	12	430	481.25
12.1	880	862	12.1	390	503.609	12.1	490	481.25
12.2	900	862	12.2	630	503.609	12.2	700	481.25
12.3	890	862	12.3	530	503.609	12.3	550	349.536
12.4	750	862	12.4	530	503.609	12.4	290	349.536
12.5	1050	862	12.5	330	503.609	12.5	370	349.536
12.6	1030	862	12.6	430	503.609	12.6	440	349.536
12.7	920	862	12.7	510	503.609	12.7	260	349.536
12.8	900	862	12.8	560	503.609	12.8	280	349.536
12.9	1140	862	12.9	440	503.609	12.9	310	349.536
13	1230	862	13	430	503.609	13	610	349.536
13.1	950	862	13.1	500	503.609	13.1	230	349.536
13.2	1010	862	13.2	590	503.609	13.2	320	349.536
13.3	930	862	13.3	760	503.609	13.3	360	349.536
13.4	740	862	13.4	620	503.609	13.4	230	349.536
13.5	820	862	13.5	500	503.609	13.5	280	349.536
13.6	660	862	13.6	420	503.609	13.6	380	349.536
13.7	490	862	13.7	510	503.609	13.7	320	349.536
13.8	780	862	13.8	390	503.609	13.8	400	349.536
13.9	960	862	13.9	330	503.609	13.9	340	349.536
14	830	862	14	510	503.609	14	310	349.536
14.1	750	862	14.1	710	503.609	14.1	450	349.536
14.2	630	862	14.2	550	503.609	14.2	400	349.536
14.3	760	862	14.3	530	503.609	14.3	360	349.536
14.4	800	862	14.4	330	503.609	14.4	310	349.536
14.5	750	862	14.5	410	503.609	14.5	370	349.536
14.6	730	644.702	14.6	350	503.609	14.6	400	349.536
14.7	530	644.702	14.7	650	503.609	14.7	240	349.536
14.8	680	644.702	14.8	480	503.609	14.8	240	349.536
14.9	430	644.702	14.9	370	503.609	14.9	310	349.536
15	540	644.702	15	380	503.609	15	360	349.536
15.1	700	644.702	15.1	360	503.609	15.1	410	349.536
15.2	750	644.702	15.2	620	503.609	15.2	360	349.536
15.3	630	644.702	15.3	440	503.609	15.3	370	349.536
15.4	520	644.702	15.4	550	503.609	15.4	370	349.536
15.5	490	644.702	15.5	750	503.609	15.5	300	349.536
15.6	580	644.702	15.6	620	503.609	15.6	450	349.536
15.7	680	644.702	15.7	480	503.609	15.7	400	349.536
15.8	670	644.702	15.8	460	503.609	15.8	380	349.536
15.9	690	644.702	15.9	570	503.609	15.9	340	349.536
16	660	644.702	16	570	503.609	16	390	349.536
16.1	740	644.702	16.1	570	503.609	16.1	400	349.536
16.2	610	644.702	16.2	390	503.609	16.2	410	349.536
16.3	630	644.702	16.3	530	503.609	16.3	260	349.536
16.4	670	644.702	16.4	470	503.609	16.4	300	349.536
16.5	710	644.702	16.5	550	503.609	16.5	260	349.536
16.6	720	644.702	16.6	630	503.609	16.6	320	349.536
16.7	650	644.702	16.7	460	503.609	16.7	400	349.536
16.8	670	644.702	16.8	670	503.609	16.8	330	349.536
16.9	540	644.702	16.9	650	503.609	16.9	320	349.536
17	550	644.702	17	480	503.609	17	260	349.536
17.1	500	644.702	17.1	460	503.609	17.1	360	349.536
17.2	620	644.702	17.2	580	503.609	17.2	370	349.536
17.3	650	644.702	17.3	690	503.609	17.3	320	349.536
17.4	580	644.702	17.4	480	503.609	17.4	220	349.536
17.5	610	644.702	17.5	410	503.609	17.5	360	349.536
17.6	620	644.702	17.6	620	503.609	17.6	320	349.536
17.7	580	644.702	17.7	510	503.609	17.7	390	349.536
17.8	580	644.702	17.8	460	503.609	17.8	290	349.536
17.9	610	644.702	17.9	560	503.609	17.9	290	349.536
18	490	644.702	18	500	503.609	18	340	349.536
18.1	580	644.702	18.1	510	503.609	18.1	350	349.536
18.2	740	644.702	18.2	520	503.609	18.2	250	349.536
18.3	550	644.702	18.3	400	503.609	18.3	270	349.536
18.4	480	644.702	18.4	660	503.609	18.4	240	349.536
18.5	430	644.702	18.5	490	503.609	18.5	420	349.536
18.6	480	644.702	18.6	470	503.609	18.6	380	349.536
18.7	550	644.702	18.7	440	503.609	18.7	380	349.536
18.8	700	644.702	18.8	500	503.609	18.8	350	349.536
18.9	590	644.702	18.9	570	503.609	18.9	330	349.536
19	640	644.702	19	500	503.609	19	270	349.536
19.1	750	644.702	19.1	360	503.609	19.1	410	349.536
19.2	630	644.702	19.2	530	503.609	19.2	390	349.536
19.3	570	644.702	19.3	430	503.609	19.3	470	349.536
19.4	510	644.702	19.4	470	503.609	19.4	450	349.536
19.5	700	644.702	19.5	650	503.609	19.5	440	349.536
19.6	600	644.702	19.6	510	503.609	19.6	310	349.536
19.7	610	644.702	19.7	780	503.609	19.7	390	349.536
19.8	650	644.702	19.8	660	503.609	19.8	390	349.536
19.9	600	644.702	19.9	520	503.609	19.9	330	349.536
20	720	644.702	20	770	503.609	20	290	349.536
20.1	610	644.702	20.1	720	503.609	20.1	290	349.536
20.2	750	644.702	20.2	580	503.609	20.2	360	349.536
20.3	750	644.702	20.3	590	503.609	20.3	370	349.536
20.4	750	644.702	20.4	520	503.609	20.4	300	349.536
20.5	720	644.702	20.5	590	503.609	20.5	390	349.536
20.6	680	644.702	20.6	530	503.609	20.6	390	349.536
20.7	810	644.702	20.7	500	503.609	20.7	370	349.536
20.8	980	644.702	20.8	430	503.609	20.8	350	349.536
20.9	920	644.702	20.9	380	503.609	20.9	440	349.536
21	710	644.702	21	440	503.609	21	490	349.536
21.1	770	644.702	21.1	430	503.609	21.1	400	349.536
21.2	690	644.702	21.2	430	503.609	21.2	350	349.536
21.3	800	644.702	21.3	360	503.609	21.3	440	349.536
21.4	640	644.702	21.4	310	503.609	21.4	270	349.536
21.5	620	644.702	21.5	530	503.609	21.5	320	349.536
21.6	740	644.702	21.6	340	503.609	21.6	440	349.536
21.7	750	644.702	21.7	420	503.609	21.7	330	349.536
21.8	1090	644.702	21.8	480	503.609	21.8	470	349.536
21.9	760	644.702	21.9	520	503.609	21.9	360	349.536
22	860	644.702	22	650	503.609	22	280	349.536
22.1	510	644.702	22.1	630	503.609	22.1	310	349.536
22.2	700	644.702	22.2	560	503.609	22.2	330	349.536
22.3	690	644.702	22.3	450	503.609	22.3	360	349.536
22.4	610	644.702	22.4	520	503.609	22.4	420	349.536
22.5	670	644.702	22.5	630	503.609	22.5	520	349.536
22.6	600	644.702	22.6	510	503.609	22.6	410	349.536
22.7	600	644.702	22.7	510	503.609	22.7	470	349.536
22.8	540	644.702	22.8	400	503.609	22.8	330	349.536
22.9	740	644.702	22.9	590	503.609	22.9	380	349.536
23	520	644.702	23	540	503.609	23	400	349.536
23.1	510	644.702	23.1	470	503.609	23.1	470	349.536
23.2	490	644.702	23.2	370	503.609	23.2	330	349.536
23.3	390	644.702	23.3	460	503.609	23.3	330	349.536
23.4	630	644.702	23.4	390	503.609	23.4	400	349.536
23.5	860	644.702	23.5	600	503.609	23.5	390	349.536
23.6	810	644.702	23.6	650	503.609	23.6	570	349.536
23.7	920	644.702	23.7	420	503.609	23.7	280	349.536
23.8	740	644.702	23.8	630	503.609	23.8	400	349.536
23.9	820	644.702	23.9	510	503.609	23.9	410	349.536
24	710	644.702	24	510	503.609	24	300	349.536
24.1	700	644.702	24.1	590	503.609	24.1	400	349.536
24.2	690	644.702	24.2	620	503.609	24.2	410	349.536
24.3	740	644.702	24.3	450	503.609	24.3	350	349.536
24.4	690	644.702	24.4	450	503.609	24.4	460	349.536
24.5	550	644.702	24.5	300	503.609	24.5	540	349.536
24.6	480	644.702	24.6	410	503.609	24.6	330	349.536
24.7	490	644.702	24.7	480	503.609	24.7	330	349.536
24.8	580	644.702	24.8	560	503.609	24.8	350	349.536
24.9	640	644.702	24.9	510	503.609	24.9	260	349.536
25	590	644.702	25	450	503.609	25	310	349.536
25.1	550	644.702	25.1	310	503.609	25.1	300	349.536
25.2	910	644.702	25.2	380	503.609	25.2	330	349.536
25.3	880	644.702	25.3	400	503.609	25.3	390	349.536
25.4	700	644.702	25.4	460	503.609	25.4	420	349.536
25.5	570	644.702	25.5	340	503.609	25.5	270	349.536
25.6	730	644.702	25.6	370	503.609	25.6	320	349.536
25.7	790	644.702	25.7	740	503.609	25.7	360	349.536
25.8	720	644.702	25.8	530	503.609	25.8	380	349.536
25.9	720	644.702	25.9	710	503.609	25.9	310	349.536
26	600	644.702	26	480	503.609	26	340	349.536
26.1	530	644.702	26.1	400	503.609	26.1	320	349.536
26.2	730	644.702	26.2	350	503.609	26.2	350	349.536
26.3	740	644.702	26.3	450	503.609	26.3	220	349.536
26.4	830	644.702	26.4	550	503.609	26.4	330	349.536
26.5	560	644.702	26.5	540	503.609	26.5	430	349.536
26.6	660	644.702	26.6	770	503.609	26.6	350	349.536
26.7	650	644.702	26.7	500	503.609	26.7	310	349.536
26.8	510	644.702	26.8	340	503.609	26.8	310	349.536
26.9	490	644.702	26.9	470	503.609	26.9	320	349.536
27	450	644.702	27	470	503.609	27	350	349.536
27.1	600	644.702	27.1	470	503.609	27.1	420	349.536
27.2	480	644.702	27.2	400	503.609	27.2	370	349.536
27.3	480	644.702	27.3	510	503.609	27.3	260	349.536
27.4	490	644.702	27.4	500	503.609	27.4	200	349.536
27.5	530	644.702	27.5	480	503.609	27.5	340	349.536
27.6	830	644.702	27.6	540	503.609	27.6	350	349.536
27.7	580	644.702	27.7	550	503.609	27.7	320	349.536
27.8	750	644.702	27.8	490	503.609	27.8	350	349.536
27.9	830	644.702	27.9	570	503.609	27.9	250	349.536
28	560	644.702	28	400	503.609	28	340	349.536
28.1	720	644.702	28.1	440	503.609	28.1	250	349.536
28.2	730	644.702	28.2	510	503.609	28.2	380	349.536
28.3	670	644.702	28.3	390	503.609	28.3	360	349.536
28.4	540	644.702	28.4	360	503.609	28.4	330	349.536
28.5	730	644.702	28.5	540	503.609	28.5	440	349.536
28.6	580	644.702	28.6	540	503.609	28.6	340	349.536
28.7	560	644.702	28.7	460	503.609	28.7	370	349.536
28.8	460	644.702	28.8	520	503.609	28.8	360	349.536
28.9	850	644.702	28.9	380	503.609	28.9	350	349.536
29	630	644.702	29	650	503.609	29	340	349.536
29.1	620	644.702	29.1	650	503.609	29.1	450	349.536
29.2	600	644.702	29.2	740	503.609	29.2	430	349.536
29.3	640	644.702	29.3	610	503.609	29.3	390	349.536
29.4	600	644.702	29.4	590	503.609	29.4	420	349.536
29.5	720	644.702	29.5	710	503.609	29.5	370	349.536
29.6	830	644.702	29.6	540	503.609	29.6	330	349.536
29.7	610	644.702	29.7	370	503.609	29.7	350	349.536
29.8	680	644.702	29.8	470	503.609	29.8	400	349.536
29.9	580	644.702	29.9	380	503.609	29.9	380	349.536
30	750	644.702	30	450	503.609	30	320	349.536
30.1	780	644.702	30.1	500	503.609	30.1	360	349.536
30.2	670	644.702	30.2	350	503.609	30.2	400	349.536
30.3	830	644.702	30.3	300	503.609	30.3	350	349.536
30.4	690	644.702	30.4	360	503.609	30.4	260	349.536
30.5	680	644.702	30.5	380	503.609	30.5	340	349.536
30.6	700	644.702	30.6	390	503.609	30.6	270	349.536
30.7	760	644.702	30.7	520	503.609	30.7	370	349.536
30.8	780	644.702	30.8	550	503.609	30.8	320	349.536
30.9	800	644.702	30.9	560	503.609	30.9	350	349.536
31	600	644.702	31	520	503.609	31	360	349.536
31.1	770	644.702	31.1	380	503.609	31.1	340	349.536
31.2	1050	644.702	31.2	480	503.609	31.2	310	349.536
31.3	870	644.702	31.3	550	503.609	31.3	350	349.536
31.4	640	644.702	31.4	460	503.609	31.4	290	349.536
31.5	730	644.702	31.5	430	503.609	31.5	420	349.536
31.6	470	644.702	31.6	600	503.609	31.6	360	349.536
31.7	600	644.702	31.7	480	503.609	31.7	150	349.536
31.8	580	644.702	31.8	360	503.609	31.8	320	349.536
31.9	620	644.702	31.9	370	503.609	31.9	350	349.536
32	600	644.702	32	560	503.609	32	350	349.536
32.1	670	644.702	32.1	680	503.609	32.1	320	349.536
32.2	540	644.702	32.2	700	503.609	32.2	410	349.536
32.3	550	644.702	32.3	620	503.609	32.3	300	349.536
32.4	500	644.702	32.4	540	503.609	32.4	480	349.536
32.5	550	644.702	32.5	460	503.609	32.5	300	349.536
32.6	660	644.702	32.6	410	503.609	32.6	320	349.536
32.7	700	644.702	32.7	480	503.609	32.7	350	349.536
32.8	550	644.702	32.8	520	503.609	32.8	260	349.536
32.9	520	644.702	32.9	570	503.609	32.9	380	349.536
33	400	644.702	33	530	503.609	33	370	349.536
33.1	540	644.702	33.1	530	503.609	33.1	450	349.536
33.2	480	644.702	33.2	610	503.609	33.2	440	349.536
33.3	770	644.702	33.3	520	503.609	33.3	470	349.536
33.4	460	644.702	33.4	530	503.609	33.4	370	349.536
33.5	430	644.702	33.5	590	503.609	33.5	460	349.536
33.6	550	644.702	33.6	330	503.609	33.6	320	349.536
33.7	510	644.702	33.7	360	503.609	33.7	420	349.536
33.8	560	644.702	33.8	300	503.609	33.8	420	349.536
33.9	700	644.702	33.9	270	503.609	33.9	310	349.536
34	570	644.702	34	500	503.609	34	390	349.536
34.1	580	644.702	34.1	410	503.609	34.1	260	349.536
34.2	520	644.702	34.2	410	503.609	34.2	350	349.536
34.3	690	644.702	34.3	500	503.609	34.3	400	349.536
34.4	640	644.702	34.4	380	503.609	34.4	360	349.536
34.5	600	644.702	34.5	530	503.609	34.5	360	349.536
34.6	660	644.702	34.6	470	503.609	34.6	360	349.536
34.7	460	644.702	34.7	550	503.609	34.7	360	349.536
34.8	460	644.702	34.8	600	503.609	34.8	370	349.536
34.9	470	644.702	34.9	500	503.609	34.9	330	349.536
35	460	644.702	35	410	503.609	35	470	349.536
35.1	500	644.702	35.1	490	503.609	35.1	440	349.536
35.2	600	644.702	35.2	490	503.609	35.2	400	349.536
35.3	570	644.702	35.3	600	503.609	35.3	360	349.536
35.4	560	644.702	35.4	640	503.609	35.4	320	349.536
35.5	620	644.702	35.5	450	503.609	35.5	290	349.536
35.6	680	644.702	35.6	430	503.609	35.6	390	349.536
35.7	680	644.702	35.7	450	503.609	35.7	250	349.536
35.8	650	644.702	35.8	450	503.609	35.8	270	349.536
35.9	590	644.702	35.9	560	503.609	35.9	300	349.536
36	720	644.702	36	410	503.609	36	280	349.536
36.1	680	644.702	36.1	510	503.609	36.1	400	349.536
36.2	760	644.702	36.2	360	503.609	36.2	270	349.536
36.3	650	644.702	36.3	410	503.609	36.3	350	349.536
36.4	760	644.702	36.4	580	503.609	36.4	310	349.536
36.5	680	644.702	36.5	470	796.562	36.5	420	349.536
36.6	700	644.702	36.6	820	796.562	36.6	250	349.536
36.7	690	644.702	36.7	720	796.562	36.7	280	349.536
36.8	580	644.702	36.8	1020	796.562	36.8	480	349.536
36.9	690	644.702	36.9	830	796.562	36.9	340	349.536
37	900	644.702	37	730	796.562	37	300	349.536
37.1	700	644.702	37.1	750	796.562	37.1	230	349.536
37.2	780	644.702	37.2	660	796.562	37.2	290	349.536
37.3	750	644.702	37.3	990	796.562	37.3	400	349.536
37.4	640	644.702	37.4	910	796.562	37.4	340	349.536
37.5	670	644.702	37.5	700	796.562	37.5	450	349.536
37.6	520	644.702	37.6	840	796.562	37.6	270	349.536
37.7	580	644.702	37.7	1070	796.562	37.7	370	349.536
37.8	730	644.702	37.8	1050	796.562	37.8	370	349.536
37.9	700	644.702	37.9	1160	796.562	37.9	390	349.536
38	600	644.702	38	910	796.562	38	370	349.536
38.1	660	644.702	38.1	720	796.562	38.1	380	349.536
38.2	760	644.702	38.2	890	796.562	38.2	480	349.536
38.3	720	644.702	38.3	920	796.562	38.3	390	349.536
38.4	830	644.702	38.4	1100	796.562	38.4	410	349.536
38.5	650	644.702	38.5	860	796.562	38.5	330	349.536
38.6	890	644.702	38.6	790	796.562	38.6	300	349.536
38.7	660	644.702	38.7	860	796.562	38.7	280	349.536
38.8	590	644.702	38.8	540	796.562	38.8	350	349.536
38.9	480	644.702	38.9	760	796.562	38.9	310	349.536
39	680	644.702	39	740	796.562	39	280	349.536
39.1	730	644.702	39.1	800	796.562	39.1	300	349.536
39.2	710	644.702	39.2	690	796.562	39.2	420	349.536
39.3	650	644.702	39.3	660	796.562	39.3	350	349.536
39.4	700	644.702	39.4	1070	796.562	39.4	340	349.536
39.5	600	644.702	39.5	920	796.562	39.5	370	349.536
39.6	630	644.702	39.6	750	796.562	39.6	300	349.536
39.7	570	644.702	39.7	800	796.562	39.7	320	349.536
39.8	790	644.702	39.8	510	796.562	39.8	250	349.536
39.9	630	644.702	39.9	410	796.562	39.9	360	349.536
40	680	644.702	40	660	796.562	40	250	349.536
40.1	660	644.702	40.1	480	796.562	40.1	190	349.536
40.2	510	644.702	40.2	540	796.562	40.2	420	349.536
40.3	710	644.702	40.3	770	796.562	40.3	390	349.536
40.4	580	644.702	40.4	670	796.562	40.4	300	349.536
40.5	940	644.702	40.5	650	796.562	40.5	280	349.536
40.6	710	644.702	40.6	860	796.562	40.6	300	349.536
40.7	880	644.702	40.7	660	796.562	40.7	340	349.536
40.8	680	644.702	40.8	700	796.562	40.8	270	349.536
40.9	550	644.702	40.9	600	796.562	40.9	260	349.536
41	860	644.702	41	950	796.562	41	330	349.536
41.1	540	644.702	41.1	1260	796.562	41.1	360	349.536
41.2	460	644.702	41.2	980	796.562	41.2	320	349.536
41.3	640	644.702	41.3	610	796.562	41.3	340	349.536
41.4	550	644.702	41.4	600	796.562	41.4	370	349.536
41.5	520	644.702	41.5	590	796.562	41.5	410	349.536
41.6	520	644.702	41.6	780	796.562	41.6	330	349.536
41.7	600	644.702	41.7	540	796.562	41.7	270	349.536
41.8	580	644.702	41.8	680	796.562	41.8	290	349.536
41.9	690	644.702	41.9	580	796.562	41.9	260	349.536
42	700	644.702	42	490	796.562	42	440	349.536
42.1	610	644.702	42.1	800	796.562	42.1	350	349.536
42.2	650	644.702	42.2	730	796.562	42.2	290	349.536
42.3	490	644.702	42.3	900	796.562	42.3	360	349.536
42.4	560	644.702	42.4	1050	796.562	42.4	300	349.536
42.5	430	644.702	42.5	800	796.562	42.5	400	349.536
42.6	420	644.702	42.6	990	796.562	42.6	290	349.536
42.7	440	644.702	42.7	910	796.562	42.7	250	349.536
42.8	660	644.702	42.8	1200	796.562	42.8	280	349.536
42.9	490	644.702	42.9	1000	796.562	42.9	350	349.536
43	620	644.702	43	1010	606.286	43	300	349.536
43.1	520	644.702	43.1	560	606.286	43.1	370	349.536
43.2	670	644.702	43.2	650	606.286	43.2	280	349.536
43.3	900	644.702	43.3	650	606.286	43.3	420	349.536
43.4	660	644.702	43.4	810	606.286	43.4	240	349.536
43.5	740	644.702	43.5	760	606.286	43.5	430	349.536
43.6	680	644.702	43.6	580	606.286	43.6	340	349.536
43.7	540	644.702	43.7	650	606.286	43.7	220	349.536
43.8	530	644.702	43.8	740	606.286	43.8	290	349.536
43.9	450	644.702	43.9	550	606.286	43.9	400	349.536
44	690	644.702	44	730	606.286	44	420	349.536
44.1	620	644.702	44.1	620	606.286	44.1	370	349.536
44.2	790	644.702	44.2	460	606.286	44.2	320	349.536
44.3	720	644.702	44.3	790	606.286	44.3	290	349.536
44.4	700	644.702	44.4	560	606.286	44.4	250	349.536
44.5	670	644.702	44.5	580	606.286	44.5	360	349.536
44.6	820	644.702	44.6	630	606.286	44.6	370	349.536
44.7	650	644.702	44.7	490	606.286	44.7	320	349.536
44.8	730	644.702	44.8	370	606.286	44.8	260	349.536
44.9	720	644.702	44.9	480	606.286	44.9	340	349.536
45	420	644.702	45	370	606.286	45	410	349.536
45.1	620	644.702	45.1	640	606.286	45.1	360	349.536
45.2	570	644.702	45.2	810	606.286	45.2	400	349.536
45.3	630	644.702	45.3	650	606.286	45.3	340	349.536
45.4	620	644.702	45.4	690	606.286	45.4	320	349.536
45.5	700	644.702	45.5	630	606.286	45.5	330	349.536
45.6	570	644.702	45.6	490	606.286	45.6	280	349.536
45.7	540	644.702	45.7	750	606.286	45.7	320	349.536
45.8	700	644.702	45.8	810	606.286	45.8	310	349.536
45.9	750	644.702	45.9	570	606.286	45.9	450	349.536
46	580	644.702	46	650	606.286	46	350	349.536
46.1	610	644.702	46.1	540	606.286	46.1	350	349.536
46.2	710	644.702	46.2	510	606.286	46.2	370	349.536
46.3	520	644.702	46.3	450	606.286	46.3	380	349.536
46.4	700	644.702	46.4	480	606.286	46.4	350	349.536
46.5	730	556.538	46.5	530	378.971	46.5	410	349.536
46.6	470	556.538	46.6	360	378.971	46.6	360	349.536
46.7	410	556.538	46.7	390	378.971	46.7	390	349.536
46.8	630	556.538	46.8	380	378.971	46.8	320	349.536
46.9	480	556.538	46.9	550	378.971	46.9	400	349.536
47	480	556.538	47	320	378.971	47	420	349.536
47.1	580	556.538	47.1	350	378.971	47.1	410	349.536
47.2	530	556.538	47.2	420	378.971	47.2	350	349.536
47.3	650	556.538	47.3	360	378.971	47.3	330	349.536
47.4	600	556.538	47.4	400	378.971	47.4	330	349.536
47.5	580	556.538	47.5	390	378.971	47.5	410	349.536
47.6	310	556.538	47.6	220	378.971	47.6	350	349.536
47.7	570	556.538	47.7	450	378.971	47.7	340	349.536
47.8	590	556.538	47.8	620	378.971	47.8	380	349.536
47.9	650	556.538	47.9	420	378.971	47.9	420	349.536
48	710	556.538	48	300	378.971	48	310	349.536
48.1	550	556.538	48.1	390	378.971	48.1	400	349.536
48.2	580	556.538	48.2	290	378.971	48.2	420	349.536
48.3	500	556.538	48.3	470	378.971	48.3	340	349.536
48.4	600	556.538	48.4	320	378.971	48.4	360	349.536
48.5	490	556.538	48.5	600	378.971	48.5	390	349.536
48.6	550	556.538	48.6	540	378.971	48.6	280	349.536
48.7	360	556.538	48.7	500	378.971	48.7	300	349.536
48.8	500	556.538	48.8	380	378.971	48.8	450	349.536
48.9	490	556.538	48.9	400	378.971	48.9	440	349.536
49	410	556.538	49	260	378.971	49	380	349.536
49.1	440	556.538	49.1	320	378.971	49.1	350	349.536
49.2	470	556.538	49.2	400	378.971	49.2	450	349.536
49.3	440	556.538	49.3	440	378.971	49.3	290	349.536
49.4	520	556.538	49.4	530	378.971	49.4	460	349.536
49.5	380	556.538	49.5	390	378.971	49.5	300	349.536
49.6	550	556.538	49.6	530	378.971	49.6	270	349.536
49.7	640	556.538	49.7	400	378.971	49.7	380	349.536
49.8	760	556.538	49.8	710	378.971	49.8	350	349.536
49.9	430	556.538	49.9	360	378.971	49.9	310	349.536
50	540	556.538	50	340	378.971	50	380	349.536
50.1	700	556.538	50.1	350	378.971	50.1	340	349.536
50.2	540	556.538	50.2	300	378.971	50.2	420	349.536
50.3	580	556.538	50.3	360	378.971	50.3	350	349.536
50.4	530	556.538	50.4	300	378.971	50.4	410	349.536
50.5	460	556.538	50.5	180	378.971	50.5	500	349.536
50.6	660	556.538	50.6	320	378.971	50.6	360	349.536
50.7	630	556.538	50.7	240	378.971	50.7	310	349.536
50.8	610	556.538	50.8	390	378.971	50.8	300	349.536
50.9	700	556.538	50.9	370	378.971	50.9	370	349.536
51	710	556.538	51	380	378.971	51	290	349.536
51.1	720	556.538	51.1	240	378.971	51.1	310	349.536
51.2	650	556.538	51.2	360	378.971	51.2	340	349.536
51.3	640	556.538	51.3	350	378.971	51.3	320	349.536
51.4	530	556.538	51.4	380	378.971	51.4	350	349.536
51.5	590	556.538	51.5	460	378.971	51.5	410	349.536
51.6	530	556.538	51.6	310	378.971	51.6	500	349.536
51.7	720	471.154	51.7	240	378.971	51.7	310	349.536
51.8	520	471.154	51.8	380	378.971	51.8	320	349.536
51.9	540	471.154	51.9	460	378.971	51.9	390	349.536
52	440	471.154	52	330	378.971	52	420	349.536
52.1	530	471.154	52.1	380	378.971	52.1	310	349.536
52.2	530	471.154	52.2	340	378.971	52.2	370	349.536
52.3	580	471.154	52.3	520	378.971	52.3	290	349.536
52.4	550	471.154	52.4	320	378.971	52.4	350	349.536
52.5	460	471.154	52.5	390	378.971	52.5	250	349.536
52.6	440	471.154	52.6	330	378.971	52.6	350	349.536
52.7	420	471.154	52.7	440	378.971	52.7	340	349.536
52.8	450	471.154	52.8	360	378.971	52.8	310	349.536
52.9	520	471.154	52.9	320	378.971	52.9	330	349.536
53	550	471.154	53	350	378.971	53	310	349.536
53.1	690	471.154	53.1	560	378.971	53.1	350	349.536
53.2	460	471.154	53.2	390	378.971	53.2	330	349.536
53.3	430	471.154	53.3	270	378.971	53.3	310	349.536
53.4	520	471.154	53.4	300	378.971	53.4	400	349.536
53.5	330	471.154	53.5	460	378.971	53.5	230	349.536
53.6	470	471.154	53.6	380	378.971	53.6	240	349.536
53.7	290	471.154	53.7	570	378.971	53.7	370	349.536
53.8	350	471.154	53.8	490	378.971	53.8	430	349.536
53.9	540	471.154	53.9	450	378.971	53.9	380	349.536
54	340	471.154	54	390	378.971	54	350	349.536
54.1	380	471.154	54.1	310	378.971	54.1	230	349.536
54.2	190	471.154	54.2	630	378.971	54.2	480	349.536
54.3	360	471.154	54.3	340	378.971	54.3	290	349.536
54.4	320	471.154	54.4	320	378.971	54.4	350	349.536
54.5	430	471.154	54.5	280	378.971	54.5	250	349.536
54.6	450	471.154	54.6	380	378.971	54.6	260	349.536
54.7	350	471.154	54.7	170	378.971	54.7	310	349.536
54.8	420	471.154	54.8	450	378.971	54.8	300	349.536
54.9	340	471.154	54.9	280	378.971	54.9	210	349.536
55	580	471.154	55	340	378.971	55	380	349.536
55.1	340	471.154	55.1	570	378.971	55.1	430	349.536
55.2	590	471.154	55.2	310	378.971	55.2	370	349.536
55.3	620	471.154	55.3	480	378.971	55.3	420	349.536
55.4	790	471.154	55.4	320	378.971	55.4	440	309.396
55.5	570	471.154	55.5	290	378.971	55.5	300	309.396
55.6	450	471.154	55.6	490	378.971	55.6	310	309.396
55.7	600	471.154	55.7	390	378.971	55.7	290	309.396
55.8	440	471.154	55.8	380	378.971	55.8	320	309.396
55.9	460	471.154	55.9	370	378.971	55.9	330	309.396
56	540	471.154	56	290	378.971	56	380	309.396
56.1	530	471.154	56.1	350	378.971	56.1	330	309.396
56.2	430	471.154	56.2	290	378.971	56.2	260	309.396
56.3	380	471.154	56.3	300	378.971	56.3	400	309.396
56.4	440	471.154	56.4	330	378.971	56.4	340	309.396
56.5	420	471.154	56.5	270	378.971	56.5	240	309.396
56.6	510	471.154	56.6	460	378.971	56.6	320	309.396
56.7	540	471.154	56.7	320	378.971	56.7	380	309.396
56.8	580	471.154	56.8	420	378.971	56.8	250	309.396
56.9	500	402.207	56.9	370	378.971	56.9	270	309.396
57	260	402.207	57	360	378.971	57	160	309.396
57.1	420	402.207	57.1	420	378.971	57.1	240	309.396
57.2	450	402.207	57.2	430	378.971	57.2	210	309.396
57.3	480	402.207	57.3	360	378.971	57.3	390	309.396
57.4	450	402.207	57.4	440	378.971	57.4	270	309.396
57.5	340	402.207	57.5	330	378.971	57.5	210	309.396
57.6	420	402.207	57.6	340	378.971	57.6	360	309.396
57.7	500	402.207	57.7	310	378.971	57.7	320	309.396
57.8	380	402.207	57.8	410	378.971	57.8	250	309.396
57.9	380	402.207	57.9	430	378.971	57.9	220	309.396
58	480	402.207	58	390	378.971	58	250	309.396
58.1	320	402.207	58.1	260	378.971	58.1	300	309.396
58.2	350	402.207	58.2	500	378.971	58.2	300	309.396
58.3	360	402.207	58.3	350	378.971	58.3	350	309.396
58.4	250	402.207	58.4	570	378.971	58.4	430	309.396
58.5	320	402.207	58.5	330	378.971	58.5	290	309.396
58.6	350	402.207	58.6	420	378.971	58.6	410	309.396
58.7	430	402.207	58.7	300	378.971	58.7	240	309.396
58.8	360	402.207	58.8	260	378.971	58.8	400	309.396
58.9	310	402.207	58.9	340	378.971	58.9	370	309.396
59	350	402.207	59	320	378.971	59	370	309.396
59.1	340	402.207	59.1	500	378.971	59.1	330	309.396
59.2	400	402.207	59.2	490	378.971	59.2	360	309.396
59.3	410	402.207	59.3	310	378.971	59.3	370	309.396
59.4	380	402.207	59.4	400	378.971	59.4	380	309.396
59.5	400	402.207	59.5	380	378.971	59.5	400	309.396
59.6	390	402.207	59.6	400	378.971	59.6	270	309.396
59.7	330	402.207	59.7	510	378.971	59.7	330	309.396
59.8	380	402.207	59.8	440	378.971	59.8	390	309.396
59.9	490	402.207	59.9	420	378.971	59.9	420	309.396
60	510	402.207	60	390	378.971	60	440	309.396
60.1	360	402.207	60.1	370	378.971	60.1	390	309.396
60.2	520	402.207	60.2	420	378.971	60.2	390	309.396
60.3	430	402.207	60.3	320	378.971	60.3	270	309.396
60.4	460	402.207	60.4	310	378.971	60.4	270	309.396
60.5	470	402.207	60.5	330	378.971	60.5	340	309.396
60.6	360	402.207	60.6	270	378.971	60.6	360	309.396
60.7	320	402.207	60.7	300	378.971	60.7	330	309.396
60.8	360	402.207	60.8	350	378.971	60.8	380	309.396
60.9	310	402.207	60.9	360	378.971	60.9	360	309.396
61	430	402.207	61	460	378.971	61	290	309.396
61.1	390	402.207	61.1	610	378.971	61.1	370	309.396
61.2	360	402.207	61.2	460	378.971	61.2	260	309.396
61.3	380	402.207	61.3	480	378.971	61.3	320	309.396
61.4	280	402.207	61.4	340	378.971	61.4	270	309.396
61.5	300	402.207	61.5	250	378.971	61.5	460	309.396
61.6	300	402.207	61.6	350	378.971	61.6	410	309.396
61.7	470	402.207	61.7	340	378.971	61.7	290	309.396
61.8	440	402.207	61.8	330	378.971	61.8	250	309.396
61.9	430	402.207	61.9	530	378.971	61.9	230	309.396
62	440	402.207	62	190	378.971	62	240	309.396
62.1	390	402.207	62.1	370	378.971	62.1	380	309.396
62.2	470	402.207	62.2	380	378.971	62.2	320	309.396
62.3	490	402.207	62.3	390	378.971	62.3	280	309.396
62.4	370	402.207	62.4	300	378.971	62.4	230	309.396
62.5	410	402.207	62.5	390	378.971	62.5	340	309.396
62.6	480	402.207	62.6	300	378.971	62.6	340	309.396
62.7	340	402.207	62.7	350	378.971	62.7	340	309.396
62.8	350	402.207	62.8	360	378.971	62.8	260	309.396
62.9	430	402.207	62.9	400	378.971	62.9	430	309.396
63	310	402.207	63	380	378.971	63	340	309.396
63.1	310	402.207	63.1	500	378.971	63.1	330	309.396
63.2	360	402.207	63.2	390	378.971	63.2	280	309.396
63.3	380	402.207	63.3	420	378.971	63.3	300	309.396
63.4	330	402.207	63.4	430	378.971	63.4	340	309.396
63.5	300	402.207	63.5	370	378.971	63.5	280	309.396
63.6	320	402.207	63.6	470	378.971	63.6	310	309.396
63.7	290	402.207	63.7	340	378.971	63.7	380	309.396
63.8	440	402.207	63.8	310	378.971	63.8	250	309.396
63.9	450	402.207	63.9	440	378.971	63.9	400	309.396
64	450	402.207	64	470	378.971	64	240	309.396
64.1	410	402.207	64.1	380	378.971	64.1	230	309.396
64.2	330	402.207	64.2	310	378.971	64.2	300	309.396
64.3	480	402.207	64.3	420	378.971	64.3	370	309.396
64.4	460	402.207	64.4	410	378.971	64.4	270	309.396
64.5	280	402.207	64.5	310	378.971	64.5	260	309.396
64.6	430	402.207	64.6	310	378.971	64.6	300	309.396
64.7	310	402.207	64.7	410	378.971	64.7	400	309.396
64.8	490	402.207	64.8	310	378.971	64.8	370	309.396
64.9	560	402.207	64.9	390	378.971	64.9	360	309.396
65	490	402.207	65	250	378.971	65	300	309.396
65.1	330	402.207	65.1	280	378.971	65.1	430	309.396
65.2	280	402.207	65.2	230	378.971	65.2	350	309.396
65.3	380	402.207	65.3	400	378.971	65.3	340	309.396
65.4	450	402.207	65.4	430	378.971	65.4	450	309.396
65.5	480	402.207	65.5	480	378.971	65.5	380	309.396
65.6	450	402.207	65.6	360	378.971	65.6	320	309.396
65.7	350	402.207	65.7	530	378.971	65.7	310	309.396
65.8	350	402.207	65.8	420	378.971	65.8	340	309.396
65.9	350	402.207	65.9	400	378.971	65.9	320	309.396
66	340	402.207	66	340	378.971	66	350	309.396
66.1	350	402.207	66.1	490	378.971	66.1	360	309.396
66.2	330	402.207	66.2	360	378.971	66.2	270	309.396
66.3	390	402.207	66.3	410	378.971	66.3	370	309.396
66.4	410	402.207	66.4	330	378.971	66.4	400	309.396
66.5	410	402.207	66.5	270	378.971	66.5	360	309.396
66.6	390	402.207	66.6	270	378.971	66.6	340	309.396
66.7	330	402.207	66.7	310	378.971	66.7	410	309.396
66.8	260	402.207	66.8	430	378.971	66.8	360	309.396
66.9	510	402.207	66.9	450	378.971	66.9	330	309.396
67	410	402.207	67	460	378.971	67	220	309.396
67.1	470	402.207	67.1	320	378.971	67.1	300	309.396
67.2	500	402.207	67.2	340	378.971	67.2	300	309.396
67.3	490	402.207	67.3	400	378.971	67.3	310	309.396
67.4	500	402.207	67.4	280	378.971	67.4	290	309.396
67.5	470	402.207	67.5	530	378.971	67.5	220	309.396
67.6	490	402.207	67.6	470	378.971	67.6	260	309.396
67.7	550	402.207	67.7	430	378.971	67.7	310	309.396
67.8	390	402.207	67.8	400	378.971	67.8	260	309.396
67.9	340	402.207	67.9	290	378.971	67.9	460	309.396
68	450	402.207	68	410	378.971	68	280	309.396
68.1	480	402.207	68.1	310	378.971	68.1	230	309.396
68.2	400	402.207	68.2	310	378.971	68.2	240	309.396
68.3	480	402.207	68.3	410	378.971	68.3	260	309.396
68.4	550	402.207	68.4	320	378.971	68.4	310	309.396
68.5	370	402.207	68.5	450	378.971	68.5	300	309.396
68.6	430	402.207	68.6	490	378.971	68.6	360	309.396
68.7	430	402.207	68.7	390	378.971	68.7	330	309.396
68.8	390	402.207	68.8	320	378.971	68.8	270	309.396
68.9	440	402.207	68.9	340	378.971	68.9	290	309.396
69	350	402.207	69	400	378.971	69	350	309.396
69.1	350	402.207	69.1	360	378.971	69.1	300	309.396
69.2	460	402.207	69.2	400	378.971	69.2	430	309.396
69.3	440	402.207	69.3	440	378.971	69.3	290	309.396
69.4	380	402.207	69.4	290	378.971	69.4	300	309.396
69.5	400	402.207	69.5	250	378.971	69.5	320	309.396
69.6	420	402.207	69.6	390	378.971	69.6	380	309.396
69.7	340	402.207	69.7	360	378.971	69.7	230	309.396
69.8	240	402.207	69.8	320	378.971	69.8	300	309.396
69.9	400	402.207	69.9	350	378.971	69.9	300	309.396
70	260	402.207	70	320	378.971	70	310	309.396
70.1	350	402.207	70.1	280	378.971	70.1	350	309.396
70.2	600	402.207	70.2	420	378.971	70.2	410	309.396
70.3	470	402.207	70.3	280	378.971	70.3	300	309.396
70.4	360	402.207	70.4	340	378.971	70.4	340	309.396
70.5	350	402.207	70.5	400	378.971	70.5	210	309.396
70.6	340	402.207	70.6	410	378.971	70.6	200	309.396
70.7	450	402.207	70.7	450	378.971	70.7	340	309.396
70.8	470	402.207	70.8	510	378.971	70.8	340	309.396
70.9	420	402.207	70.9	340	378.971	70.9	270	309.396
71	470	402.207	71	350	378.971	71	300	309.396
71.1	620	402.207	71.1	350	378.971	71.1	300	309.396
71.2	600	402.207	71.2	430	378.971	71.2	350	309.396
71.3	440	402.207	71.3	610	378.971	71.3	240	309.396
71.4	440	402.207	71.4	390	378.971	71.4	210	309.396
71.5	480	349.344	71.5	320	378.971	71.5	250	309.396
71.6	370	349.344	71.6	400	378.971	71.6	340	309.396
71.7	320	349.344	71.7	310	378.971	71.7	280	309.396
71.8	300	349.344	71.8	340	378.971	71.8	270	309.396
71.9	340	349.344	71.9	390	378.971	71.9	330	309.396
72	400	349.344	72	490	378.971	72	300	309.396
72.1	350	349.344	72.1	340	378.971	72.1	380	309.396
72.2	430	349.344	72.2	280	378.971	72.2	180	309.396
72.3	260	349.344	72.3	260	378.971	72.3	320	309.396
72.4	400	349.344	72.4	390	378.971	72.4	330	309.396
72.5	380	349.344	72.5	280	378.971	72.5	210	309.396
72.6	260	349.344	72.6	300	378.971	72.6	290	309.396
72.7	360	349.344	72.7	410	378.971	72.7	370	309.396
72.8	310	349.344	72.8	300	378.971	72.8	310	309.396
72.9	450	349.344	72.9	450	378.971	72.9	340	309.396
73	330	349.344	73	360	378.971	73	260	309.396
73.1	330	349.344	73.1	460	378.971	73.1	390	309.396
73.2	530	349.344	73.2	420	378.971	73.2	370	309.396
73.3	320	349.344	73.3	480	378.971	73.3	280	309.396
73.4	470	349.344	73.4	350	378.971	73.4	300	309.396
73.5	260	349.344	73.5	420	378.971	73.5	250	309.396
73.6	290	349.344	73.6	470	378.971	73.6	380	309.396
73.7	340	349.344	73.7	450	378.971	73.7	350	309.396
73.8	330	349.344	73.8	300	378.971	73.8	250	309.396
73.9	280	349.344	73.9	570	378.971	73.9	280	309.396
74	270	349.344	74	450	378.971	74	220	309.396
74.1	350	349.344	74.1	430	378.971	74.1	280	309.396
74.2	280	349.344	74.2	510	378.971	74.2	300	309.396
74.3	180	349.344	74.3	400	378.971	74.3	290	309.396
74.4	370	349.344	74.4	540	378.971	74.4	260	309.396
74.5	330	349.344	74.5	510	378.971	74.5	370	309.396
74.6	310	349.344	74.6	480	378.971	74.6	260	309.396
74.7	420	349.344	74.7	370	378.971	74.7	380	309.396
74.8	290	349.344	74.8	350	378.971	74.8	420	309.396
74.9	350	349.344	74.9	340	378.971	74.9	250	309.396
75	240	349.344	75	260	378.971	75	330	309.396
75.1	310	349.344	75.1	340	378.971	75.1	330	309.396
75.2	380	349.344	75.2	380	378.971	75.2	340	309.396
75.3	600	349.344	75.3	420	378.971	75.3	290	309.396
75.4	490	349.344	75.4	260	378.971	75.4	330	309.396
75.5	360	349.344	75.5	330	378.971	75.5	290	309.396
75.6	300	349.344	75.6	260	378.971	75.6	300	309.396
75.7	480	349.344	75.7	330	378.971	75.7	330	309.396
75.8	380	349.344	75.8	350	378.971	75.8	290	309.396
75.9	360	349.344	75.9	410	378.971	75.9	350	309.396
76	400	349.344	76	290	378.971	76	330	309.396
76.1	310	349.344	76.1	370	378.971	76.1	360	309.396
76.2	410	349.344	76.2	420	378.971	76.2	230	309.396
76.3	440	349.344	76.3	380	378.971	76.3	230	309.396
76.4	430	349.344	76.4	430	378.971	76.4	280	309.396
76.5	370	349.344	76.5	440	378.971	76.5	260	309.396
76.6	380	349.344	76.6	360	378.971	76.6	290	309.396
76.7	470	349.344	76.7	420	378.971	76.7	270	309.396
76.8	310	349.344	76.8	340	378.971	76.8	130	309.396
76.9	400	349.344	76.9	470	378.971	76.9	300	309.396
77	420	349.344	77	380	378.971	77	320	309.396
77.1	340	349.344	77.1	400	378.971	77.1	380	309.396
77.2	370	349.344	77.2	280	378.971	77.2	210	309.396
77.3	290	349.344	77.3	380	378.971	77.3	330	309.396
77.4	320	349.344	77.4	420	378.971	77.4	210	309.396
77.5	540	349.344	77.5	410	378.971	77.5	260	309.396
77.6	380	349.344	77.6	310	378.971	77.6	430	309.396
77.7	450	349.344	77.7	240	378.971	77.7	350	309.396
77.8	280	349.344	77.8	360	378.971	77.8	360	309.396
77.9	320	349.344	77.9	390	378.971	77.9	340	309.396
78	290	349.344	78	430	378.971	78	340	309.396
78.1	360	349.344	78.1	340	378.971	78.1	380	309.396
78.2	330	349.344	78.2	370	378.971	78.2	430	309.396
78.3	360	349.344	78.3	440	378.971	78.3	240	309.396
78.4	430	349.344	78.4	250	378.971	78.4	290	309.396
78.5	390	349.344	78.5	380	378.971	78.5	260	309.396
78.6	340	349.344	78.6	270	378.971	78.6	270	309.396
78.7	350	349.344	78.7	320	378.971	78.7	380	309.396
78.8	370	349.344	78.8	350	378.971	78.8	380	309.396
78.9	370	349.344	78.9	250	378.971	78.9	280	309.396
79	270	349.344	79	360	378.971	79	290	309.396
79.1	350	349.344	79.1	390	378.971	79.1	320	309.396
79.2	320	349.344	79.2	520	378.971	79.2	410	309.396
79.3	360	349.344	79.3	370	378.971	79.3	390	309.396
79.4	360	349.344	79.4	300	378.971	79.4	320	309.396
79.5	450	349.344	79.5	270	378.971	79.5	350	309.396
79.6	330	349.344	79.6	320	378.971	79.6	330	309.396
79.7	430	349.344	79.7	410	378.971	79.7	260	309.396
79.8	400	349.344	79.8	350	378.971	79.8	280	309.396
79.9	320	349.344	79.9	390	378.971	79.9	440	309.396
80	310	349.344	80	420	378.971	80	370	309.396
80.1	420	349.344	80.1	370	378.971	80.1	400	309.396
80.2	330	349.344	80.2	260	378.971	80.2	420	309.396
80.3	360	349.344	80.3	360	378.971	80.3	280	309.396
80.4	350	349.344	80.4	290	378.971	80.4	360	309.396
80.5	360	349.344	80.5	300	378.971	80.5	230	309.396
80.6	390	349.344	80.6	390	378.971	80.6	370	309.396
80.7	310	349.344	80.7	340	378.971	80.7	290	309.396
80.8	380	349.344	80.8	280	378.971	80.8	310	309.396
80.9	310	349.344	80.9	320	378.971	80.9	260	309.396
81	360	349.344	81	440	378.971	81	360	309.396
81.1	340	349.344	81.1	280	378.971	81.1	240	309.396
81.2	280	349.344	81.2	310	378.971	81.2	310	309.396
81.3	270	349.344	81.3	430	378.971	81.3	300	309.396
81.4	430	349.344	81.4	230	378.971	81.4	350	309.396
81.5	310	349.344	81.5	240	378.971	81.5	320	309.396
81.6	320	349.344	81.6	310	378.971	81.6	320	309.396
81.7	350	349.344	81.7	330	378.971	81.7	440	309.396
81.8	330	349.344	81.8	310	378.971	81.8	270	309.396
81.9	420	349.344	81.9	320	378.971	81.9	290	309.396
82	660	349.344	82	450	378.971	82	310	309.396
82.1	440	349.344	82.1	490	378.971	82.1	350	309.396
82.2	370	349.344	82.2	360	378.971	82.2	260	309.396
82.3	410	349.344	82.3	190	378.971	82.3	290	309.396
82.4	370	349.344	82.4	290	378.971	82.4	410	309.396
82.5	400	349.344	82.5	300	378.971	82.5	340	309.396
82.6	280	349.344	82.6	420	378.971	82.6	440	309.396
82.7	340	349.344	82.7	260	378.971	82.7	370	309.396
82.8	380	349.344	82.8	530	378.971	82.8	410	309.396
82.9	240	349.344	82.9	410	378.971	82.9	360	309.396
83	210	349.344	83	300	378.971	83	420	309.396
83.1	280	349.344	83.1	440	378.971	83.1	360	309.396
83.2	540	349.344	83.2	390	378.971	83.2	300	309.396
83.3	470	349.344	83.3	360	378.971	83.3	210	309.396
83.4	350	349.344	83.4	260	378.971	83.4	360	309.396
83.5	340	349.344	83.5	320	378.971	83.5	370	309.396
83.6	280	349.344	83.6	260	378.971	83.6	460	309.396
83.7	330	349.344	83.7	330	378.971	83.7	220	309.396
83.8	290	349.344	83.8	340	378.971	83.8	460	309.396
83.9	430	349.344	83.9	360	378.971	83.9	340	309.396
84	390	349.344	84	300	378.971	84	330	309.396
84.1	430	349.344	84.1	280	378.971	84.1	330	309.396
84.2	390	349.344	84.2	330	378.971	84.2	400	309.396
84.3	320	349.344	84.3	340	378.971	84.3	350	309.396
84.4	510	349.344	84.4	400	378.971	84.4	250	309.396
84.5	370	349.344	84.5	410	378.971	84.5	440	309.396
84.6	460	349.344	84.6	320	378.971	84.6	340	309.396
84.7	460	349.344	84.7	370	378.971	84.7	240	309.396
84.8	470	349.344	84.8	350	378.971	84.8	370	309.396
84.9	370	349.344	84.9	440	378.971	84.9	430	309.396
85	410	349.344	85	330	378.971	85	270	309.396
85.1	270	349.344	85.1	380	378.971	85.1	290	309.396
85.2	460	349.344	85.2	380	378.971	85.2	370	309.396
85.3	410	349.344	85.3	460	378.971	85.3	340	309.396
85.4	570	349.344	85.4	340	378.971	85.4	290	309.396
85.5	360	349.344	85.5	400	378.971	85.5	200	309.396
85.6	430	349.344	85.6	240	378.971	85.6	350	309.396
85.7	440	349.344	85.7	370	378.971	85.7	360	309.396
85.8	340	349.344	85.8	360	378.971	85.8	200	309.396
85.9	330	349.344	85.9	360	378.971	85.9	380	309.396
86	320	349.344	86	300	378.971	86	300	309.396
86.1	250	349.344	86.1	340	378.971	86.1	410	309.396
86.2	330	349.344	86.2	320	378.971	86.2	410	309.396
86.3	370	349.344	86.3	400	378.971	86.3	410	309.396
86.4	360	349.344	86.4	350	378.971	86.4	390	309.396
86.5	300	349.344	86.5	370	378.971	86.5	260	309.396
86.6	280	349.344	86.6	240	378.971	86.6	240	309.396
86.7	350	349.344	86.7	330	378.971	86.7	250	309.396
86.8	290	349.344	86.8	460	378.971	86.8	260	309.396
86.9	320	349.344	86.9	430	378.971	86.9	320	309.396
87	350	349.344	87	440	378.971	87	300	309.396
87.1	390	349.344	87.1	350	378.971	87.1	310	309.396
87.2	360	349.344	87.2	330	378.971	87.2	200	309.396
87.3	390	349.344	87.3	560	378.971	87.3	330	309.396
87.4	360	349.344	87.4	330	378.971	87.4	280	309.396
87.5	360	349.344	87.5	450	378.971	87.5	270	309.396
87.6	320	349.344	87.6	500	378.971	87.6	360	309.396
87.7	240	349.344	87.7	380	378.971	87.7	420	309.396
87.8	320	349.344	87.8	400	378.971	87.8	260	309.396
87.9	320	349.344	87.9	510	378.971	87.9	350	309.396
88	330	349.344	88	560	378.971	88	310	309.396
88.1	350	349.344	88.1	510	378.971	88.1	370	309.396
88.2	240	349.344	88.2	480	378.971	88.2	400	309.396
88.3	430	349.344	88.3	480	378.971	88.3	440	309.396
88.4	410	349.344	88.4	420	378.971	88.4	240	309.396
88.5	330	349.344	88.5	360	378.971	88.5	280	309.396
88.6	370	349.344	88.6	230	378.971	88.6	330	309.396
88.7	310	349.344	88.7	470	378.971	88.7	280	309.396
88.8	330	349.344	88.8	310	378.971	88.8	270	309.396
88.9	210	349.344	88.9	310	378.971	88.9	360	309.396
89	310	349.344	89	330	378.971	89	310	309.396
89.1	260	349.344	89.1	360	378.971	89.1	410	309.396
89.2	290	349.344	89.2	430	378.971	89.2	310	309.396
89.3	350	349.344	89.3	380	378.971	89.3	320	309.396
89.4	420	349.344	89.4	310	378.971	89.4	350	309.396
89.5	330	349.344	89.5	370	378.971	89.5	250	309.396
89.6	340	349.344	89.6	420	378.971	89.6	240	309.396
89.7	240	349.344	89.7	340	378.971	89.7	340	309.396
89.8	340	349.344	89.8	250	378.971	89.8	350	309.396
89.9	370	349.344	89.9	340	378.971	89.9	400	309.396
90	450	349.344	90	470	378.971	90	360	309.396
90.1	400	349.344	90.1	400	378.971	90.1	290	309.396
90.2	340	349.344	90.2	330	378.971	90.2	270	309.396
90.3	320	349.344	90.3	480	378.971	90.3	290	309.396
90.4	250	349.344	90.4	480	378.971	90.4	340	309.396
90.5	380	349.344	90.5	380	378.971	90.5	370	309.396
90.6	380	349.344	90.6	470	378.971	90.6	370	309.396
90.7	350	349.344	90.7	330	378.971	90.7	280	309.396
90.8	360	349.344	90.8	380	378.971	90.8	290	309.396
90.9	320	349.344	90.9	240	378.971	90.9	280	309.396
91	270	349.344	91	550	378.971	91	290	309.396
91.1	450	349.344	91.1	480	378.971	91.1	260	309.396
91.2	360	349.344	91.2	480	378.971	91.2	420	309.396
91.3	300	349.344	91.3	550	378.971	91.3	350	309.396
91.4	390	349.344	91.4	370	378.971	91.4	400	309.396
91.5	380	349.344	91.5	380	378.971	91.5	480	309.396
91.6	360	349.344	91.6	330	378.971	91.6	400	309.396
91.7	420	349.344	91.7	480	378.971	91.7	300	309.396
91.8	350	349.344	91.8	440	378.971	91.8	230	309.396
91.9	370	349.344	91.9	530	378.971	91.9	340	309.396
92	360	349.344	92	530	378.971	92	330	309.396
92.1	440	349.344	92.1	400	378.971	92.1	250	309.396
92.2	470	349.344	92.2	460	378.971	92.2	220	309.396
92.3	520	349.344	92.3	610	378.971	92.3	290	309.396
92.4	460	349.344	92.4	390	378.971	92.4	320	309.396
92.5	260	349.344	92.5	540	378.971	92.5	240	309.396
92.6	410	349.344	92.6	550	378.971	92.6	200	309.396
92.7	380	349.344	92.7	620	378.971	92.7	340	309.396
92.8	380	349.344	92.8	490	378.971	92.8	270	309.396
92.9	500	349.344	92.9	510	378.971	92.9	330	309.396
93	420	349.344	93	440	378.971	93	280	309.396
93.1	370	349.344	93.1	550	378.971	93.1	410	309.396
93.2	360	349.344	93.2	430	378.971	93.2	430	309.396
93.3	500	349.344	93.3	370	378.971	93.3	340	309.396
93.4	410	349.344	93.4	360	378.971	93.4	360	309.396
93.5	440	349.344	93.5	400	378.971	93.5	290	309.396
93.6	230	349.344	93.6	440	378.971	93.6	300	309.396
93.7	260	349.344	93.7	320	378.971	93.7	370	309.396
93.8	330	349.344	93.8	520	378.971	93.8	320	309.396
93.9	300	349.344	93.9	490	378.971	93.9	310	309.396
94	260	349.344	94	570	378.971	94	200	309.396
94.1	350	349.344	94.1	450	378.971	94.1	330	309.396
94.2	280	349.344	94.2	370	378.971	94.2	360	309.396
94.3	470	349.344	94.3	430	378.971	94.3	430	309.396
94.4	330	349.344	94.4	230	378.971	94.4	250	309.396
94.5	320	349.344	94.5	240	378.971	94.5	370	309.396
94.6	350	349.344	94.6	360	378.971	94.6	220	309.396
94.7	310	349.344	94.7	330	378.971	94.7	330	309.396
94.8	340	349.344	94.8	570	378.971	94.8	320	309.396
94.9	280	349.344	94.9	510	378.971	94.9	220	309.396
95	320	349.344	95	330	378.971	95	380	309.396
95.1	250	349.344	95.1	360	378.971	95.1	280	309.396
95.2	340	349.344	95.2	360	378.971	95.2	270	309.396
95.3	270	349.344	95.3	590	378.971	95.3	250	309.396
95.4	240	349.344	95.4	270	378.971	95.4	370	309.396
95.5	220	349.344	95.5	440	378.971	95.5	290	309.396
95.6	250	349.344	95.6	330	378.971	95.6	270	309.396
95.7	280	349.344	95.7	390	378.971	95.7	330	309.396
95.8	220	349.344	95.8	300	378.971	95.8	350	309.396
95.9	230	349.344	95.9	350	378.971	95.9	320	309.396
96	230	349.344	96	460	378.971	96	320	309.396
96.1	260	349.344	96.1	310	378.971	96.1	320	309.396
96.2	320	349.344	96.2	300	378.971	96.2	240	309.396
96.3	280	349.344	96.3	340	378.971	96.3	310	309.396
96.4	230	349.344	96.4	380	378.971	96.4	280	309.396
96.5	310	349.344	96.5	350	378.971	96.5	220	309.396
96.6	290	349.344	96.6	350	378.971	96.6	330	309.396
96.7	220	349.344	96.7	360	378.971	96.7	290	309.396
96.8	210	349.344	96.8	360	378.971	96.8	300	309.396
96.9	180	349.344	96.9	440	378.971	96.9	320	309.396
97	200	349.344	97	430	378.971	97	270	309.396
97.1	330	349.344	97.1	500	378.971	97.1	180	309.396
97.2	320	349.344	97.2	530	378.971	97.2	250	309.396
97.3	210	349.344	97.3	420	378.971	97.3	230	309.396
97.4	430	349.344	97.4	560	378.971	97.4	220	309.396
97.5	260	349.344	97.5	450	378.971	97.5	300	309.396
97.6	310	349.344	97.6	300	378.971	97.6	240	309.396
97.7	180	349.344	97.7	330	378.971	97.7	330	309.396
97.8	300	349.344	97.8	560	378.971	97.8	310	309.396
97.9	190	349.344	97.9	470	378.971	97.9	360	309.396
98	300	349.344	98	490	378.971	98	370	309.396
98.1	400	349.344	98.1	660	378.971	98.1	240	309.396
98.2	290	349.344	98.2	420	378.971	98.2	220	309.396
98.3	310	349.344	98.3	580	378.971	98.3	360	309.396
98.4	230	349.344	98.4	460	378.971	98.4	310	309.396
98.5	280	349.344	98.5	500	378.971	98.5	260	309.396
98.6	390	349.344	98.6	430	378.971	98.6	270	309.396
98.7	290	349.344	98.7	470	378.971	98.7	260	309.396
98.8	280	349.344	98.8	400	378.971	98.8	290	309.396
98.9	350	349.344	98.9	550	378.971	98.9	360	309.396
99	370	349.344	99	560	378.971	99	470	309.396
99.1	270	349.344	99.1	460	378.971	99.1	330	309.396
99.2	340	349.344	99.2	440	378.971	99.2	330	309.396
99.3	290	349.344	99.3	380	378.971	99.3	270	309.396
99.4	310	349.344	99.4	420	378.971	99.4	380	309.396
99.5	260	349.344	99.5	380	378.971	99.5	240	309.396
99.6	280	349.344	99.6	420	378.971	99.6	340	309.396
99.7	330	349.344	99.7	370	378.971	99.7	320	309.396
99.8	380	349.344	99.8	480	378.971	99.8	380	309.396
99.9	300	349.344	99.9	450	378.971	99.9	430	309.396
100	330	349.344	100	410	378.971	100	240	309.396
100.1	400	349.344	100.1	370	378.971	100.1	360	309.396
100.2	270	349.344	100.2	310	378.971	100.2	340	309.396
100.3	250	349.344	100.3	400	378.971	100.3	410	309.396
100.4	330	349.344	100.4	460	378.971	100.4	290	309.396
100.5	360	349.344	100.5	350	378.971	100.5	350	309.396
100.6	270	349.344	100.6	310	378.971	100.6	330	309.396
100.7	300	349.344	100.7	380	378.971	100.7	420	309.396
100.8	370	349.344	100.8	360	378.971	100.8	430	309.396
100.9	390	349.344	100.9	500	378.971	100.9	300	309.396
101	380	349.344	101	370	378.971	101	340	309.396
101.1	330	349.344	101.1	240	378.971	101.1	270	309.396
101.2	460	349.344	101.2	310	378.971	101.2	300	309.396
101.3	250	349.344	101.3	290	378.971	101.3	330	309.396
101.4	360	349.344	101.4	240	378.971	101.4	330	309.396
101.5	360	349.344	101.5	350	378.971	101.5	280	309.396
101.6	410	349.344	101.6	370	378.971	101.6	370	309.396
101.7	340	349.344	101.7	400	378.971	101.7	390	309.396
101.8	380	349.344	101.8	270	378.971	101.8	290	309.396
101.9	330	349.344	101.9	280	378.971	101.9	320	309.396
102	490	349.344	102	440	378.971	102	360	309.396
102.1	400	349.344	102.1	410	378.971	102.1	360	309.396
102.2	280	349.344	102.2	340	378.971	102.2	380	309.396
102.3	420	349.344	102.3	390	378.971	102.3	310	309.396
102.4	370	349.344	102.4	350	378.971	102.4	260	309.396
102.5	460	349.344	102.5	500	378.971	102.5	360	309.396
102.6	420	349.344	102.6	370	378.971	102.6	280	309.396
102.7	380	349.344	102.7	310	378.971	102.7	260	309.396
102.8	320	349.344	102.8	410	378.971	102.8	270	309.396
102.9	330	349.344	102.9	410	378.971	102.9	310	309.396
103	380	349.344	103	450	378.971	103	140	309.396
103.1	330	349.344	103.1	390	378.971	103.1	320	309.396
103.2	360	349.344	103.2	390	378.971	103.2	270	309.396
103.3	400	349.344	103.3	270	378.971	103.3	360	309.396
103.4	380	349.344	103.4	270	378.971	103.4	240	309.396
103.5	370	349.344	103.5	470	378.971	103.5	230	309.396
103.6	350	349.344	103.6	400	378.971	103.6	240	309.396
103.7	410	349.344	103.7	360	378.971	103.7	350	309.396
103.8	330	349.344	103.8	350	378.971	103.8	250	309.396
103.9	390	349.344	103.9	320	378.971	103.9	390	309.396
104	360	349.344	104	420	378.971	104	300	309.396
104.1	500	349.344	104.1	450	378.971	104.1	280	309.396
104.2	360	349.344	104.2	610	378.971	104.2	220	309.396
104.3	240	349.344	104.3	480	378.971	104.3	350	309.396
104.4	400	349.344	104.4	470	378.971	104.4	330	309.396
104.5	560	349.344	104.5	500	378.971	104.5	280	309.396
104.6	190	349.344	104.6	420	378.971	104.6	340	309.396
104.7	370	349.344	104.7	420	378.971	104.7	250	309.396
104.8	410	349.344	104.8	300	378.971	104.8	370	309.396
104.9	330	349.344	104.9	450	378.971	104.9	320	309.396
105	390	349.344	105	420	378.971	105	200	309.396
105.1	350	349.344	105.1	400	378.971	105.1	260	309.396
105.2	440	349.344	105.2	360	378.971	105.2	390	309.396
105.3	530	349.344	105.3	280	378.971	105.3	350	309.396
105.4	450	349.344	105.4	230	378.971	105.4	500	309.396
105.5	330	349.344	105.5	270	378.971	105.5	210	309.396
105.6	310	349.344	105.6	470	378.971	105.6	240	309.396
105.7	310	349.344	105.7	270	378.971	105.7	380	309.396
105.8	420	349.344	105.8	340	378.971	105.8	420	309.396
105.9	440	349.344	105.9	340	378.971	105.9	300	309.396
106	370	349.344	106	280	378.971	106	210	309.396
106.1	410	349.344	106.1	350	378.971	106.1	390	309.396
106.2	380	349.344	106.2	380	378.971	106.2	310	309.396
106.3	390	349.344	106.3	370	378.971	106.3	360	309.396
106.4	430	349.344	106.4	290	378.971	106.4	290	309.396
106.5	430	349.344	106.5	420	378.971	106.5	230	309.396
106.6	300	349.344	106.6	400	378.971	106.6	260	309.396
106.7	350	349.344	106.7	420	378.971	106.7	310	309.396
106.8	320	349.344	106.8	420	378.971	106.8	240	309.396
106.9	370	349.344	106.9	410	378.971	106.9	340	309.396
107	250	349.344	107	310	378.971	107	290	309.396
107.1	300	349.344	107.1	410	378.971	107.1	360	309.396
107.2	430	349.344	107.2	440	378.971	107.2	290	309.396
107.3	370	349.344	107.3	520	378.971	107.3	260	309.396
107.4	460	349.344	107.4	360	378.971	107.4	250	309.396
107.5	350	349.344	107.5	370	378.971	107.5	360	309.396
107.6	340	349.344	107.6	350	378.971	107.6	290	309.396
107.7	300	349.344	107.7	390	378.971	107.7	340	309.396
107.8	380	349.344	107.8	330	378.971	107.8	280	309.396
107.9	390	349.344	107.9	350	378.971	107.9	310	309.396
108	390	349.344	108	450	378.971	108	220	309.396
108.1	450	349.344	108.1	400	378.971	108.1	210	309.396
108.2	380	349.344	108.2	310	378.971	108.2	280	309.396
108.3	230	349.344	108.3	290	378.971	108.3	330	309.396
108.4	390	349.344	108.4	240	378.971	108.4	220	309.396
108.5	540	349.344	108.5	300	378.971	108.5	350	309.396
108.6	410	349.344	108.6	220	378.971	108.6	240	309.396
108.7	450	349.344	108.7	250	378.971	108.7	260	309.396
108.8	370	349.344	108.8	350	378.971	108.8	320	309.396
108.9	410	349.344	108.9	380	378.971	108.9	260	309.396
109	350	349.344	109	310	378.971	109	260	309.396
109.1	370	349.344	109.1	370	378.971	109.1	240	309.396
109.2	350	349.344	109.2	380	378.971	109.2	240	309.396
109.3	350	349.344	109.3	270	378.971	109.3	240	309.396
109.4	380	349.344	109.4	250	378.971	109.4	370	309.396
109.5	340	349.344	109.5	240	378.971	109.5	350	309.396
109.6	300	349.344	109.6	300	378.971	109.6	400	309.396
109.7	340	349.344	109.7	220	378.971	109.7	300	309.396
109.8	360	349.344	109.8	280	378.971	109.8	330	309.396
109.9	340	349.344	109.9	370	378.971	109.9	320	309.396
110	280	349.344	110	370	378.971	110	260	309.396
110.1	300	349.344	110.1	330	378.971	110.1	170	309.396
110.2	380	349.344	110.2	270	378.971	110.2	330	309.396
110.3	310	349.344	110.3	330	378.971	110.3	220	309.396
110.4	340	349.344	110.4	410	378.971	110.4	310	309.396
110.5	330	349.344	110.5	390	378.971	110.5	240	309.396
110.6	330	349.344	110.6	270	378.971	110.6	440	309.396
110.7	210	349.344	110.7	430	378.971	110.7	320	309.396
110.8	350	349.344	110.8	380	378.971	110.8	320	309.396
110.9	350	349.344	110.9	370	378.971	110.9	150	309.396
111	240	349.344	111	270	378.971	111	300	309.396
111.1	240	349.344	111.1	390	378.971	111.1	250	309.396
111.2	300	349.344	111.2	450	378.971	111.2	220	309.396
111.3	260	349.344	111.3	390	378.971	111.3	370	309.396
111.4	310	349.344	111.4	340	378.971	111.4	280	309.396
111.5	290	349.344	111.5	370	378.971	111.5	230	309.396
111.6	340	349.344	111.6	440	378.971	111.6	270	309.396
111.7	310	349.344	111.7	280	378.971	111.7	280	309.396
111.8	320	349.344	111.8	320	378.971	111.8	370	309.396
111.9	360	349.344	111.9	330	378.971	111.9	290	309.396
112	410	349.344	112	290	378.971	112	320	309.396
112.1	300	349.344	112.1	420	378.971	112.1	220	309.396
112.2	290	349.344	112.2	380	378.971	112.2	250	309.396
112.3	340	349.344	112.3	320	378.971	112.3	380	309.396
112.4	280	349.344	112.4	330	378.971	112.4	320	309.396
112.5	410	349.344	112.5	290	378.971	112.5	320	309.396
112.6	240	349.344	112.6	220	378.971	112.6	380	309.396
112.7	330	349.344	112.7	260	378.971	112.7	400	309.396
112.8	450	349.344	112.8	310	378.971	112.8	230	309.396
112.9	280	349.344	112.9	400	378.971	112.9	450	309.396
113	280	349.344	113	290	378.971	113	270	309.396
113.1	320	349.344	113.1	410	378.971	113.1	270	309.396
113.2	380	349.344	113.2	320	378.971	113.2	340	309.396
113.3	440	349.344	113.3	260	378.971	113.3	250	309.396
113.4	440	349.344	113.4	500	378.971	113.4	150	309.396
113.5	340	349.344	113.5	340	378.971	113.5	260	309.396
113.6	370	349.344	113.6	480	378.971	113.6	400	309.396
113.7	390	349.344	113.7	370	378.971	113.7	260	309.396
113.8	310	349.344	113.8	240	378.971	113.8	370	309.396
113.9	310	349.344	113.9	280	378.971	113.9	390	309.396
114	280	349.344	114	300	378.971	114	320	309.396
114.1	280	349.344	114.1	250	378.971	114.1	360	309.396
114.2	370	349.344	114.2	340	378.971	114.2	320	309.396
114.3	360	349.344	114.3	350	378.971	114.3	270	309.396
114.4	300	349.344	114.4	510	378.971	114.4	380	309.396
114.5	380	349.344	114.5	440	378.971	114.5	260	309.396
114.6	290	349.344	114.6	390	378.971	114.6	330	309.396
114.7	350	349.344	114.7	320	378.971	114.7	310	309.396
114.8	330	349.344	114.8	220	378.971	114.8	330	309.396
114.9	280	349.344	114.9	400	378.971	114.9	350	309.396
115	310	349.344	115	320	378.971	115	330	309.396
115.1	310	349.344	115.1	290	378.971	115.1	360	309.396
115.2	300	349.344	115.2	360	378.971	115.2	380	309.396
115.3	360	349.344	115.3	650	378.971	115.3	390	309.396
115.4	350	349.344	115.4	440	378.971	115.4	370	309.396
115.5	350	349.344	115.5	380	378.971	115.5	230	309.396
115.6	290	349.344	115.6	390	378.971	115.6	280	309.396
115.7	420	349.344	115.7	380	378.971	115.7	150	309.396
115.8	390	349.344	115.8	470	378.971	115.8	320	309.396
115.9	390	349.344	115.9	590	378.971	115.9	370	309.396
116	290	349.344	116	340	378.971	116	350	309.396
116.1	440	349.344	116.1	390	378.971	116.1	310	309.396
116.2	350	349.344	116.2	390	378.971	116.2	290	309.396
116.3	300	349.344	116.3	340	378.971	116.3	420	309.396
116.4	320	349.344	116.4	420	378.971	116.4	300	309.396
116.5	360	349.344	116.5	350	378.971	116.5	360	309.396
116.6	330	349.344	116.6	430	378.971	116.6	240	309.396
116.7	330	349.344	116.7	360	378.971	116.7	260	309.396
116.8	430	349.344	116.8	390	378.971	116.8	280	309.396
116.9	440	349.344	116.9	390	378.971	116.9	300	309.396
117	250	349.344	117	430	378.971	117	330	309.396
117.1	340	349.344	117.1	380	378.971	117.1	220	309.396
117.2	410	292.078	117.2	370	378.971	117.2	390	309.396
117.3	280	292.078	117.3	490	378.971	117.3	300	309.396
117.4	270	292.078	117.4	560	378.971	117.4	320	309.396
117.5	260	292.078	117.5	420	378.971	117.5	230	309.396
117.6	260	292.078	117.6	340	378.971	117.6	330	309.396
117.7	270	292.078	117.7	450	378.971	117.7	360	309.396
117.8	310	292.078	117.8	450	378.971	117.8	250	309.396
117.9	270	292.078	117.9	340	378.971	117.9	250	309.396
118	380	292.078	118	450	378.971	118	380	309.396
118.1	240	292.078	118.1	390	378.971	118.1	330	309.396
118.2	260	292.078	118.2	300	378.971	118.2	260	309.396
118.3	340	292.078	118.3	370	378.971	118.3	370	309.396
118.4	310	292.078	118.4	390	378.971	118.4	290	309.396
118.5	380	292.078	118.5	390	378.971	118.5	170	309.396
118.6	270	292.078	118.6	440	378.971	118.6	300	309.396
118.7	210	292.078	118.7	330	378.971	118.7	200	309.396
118.8	330	292.078	118.8	320	378.971	118.8	180	309.396
118.9	320	292.078	118.9	400	378.971	118.9	220	309.396
119	280	292.078	119	340	378.971	119	310	309.396
119.1	300	292.078	119.1	400	378.971	119.1	280	309.396
119.2	380	292.078	119.2	230	378.971	119.2	350	309.396
119.3	330	292.078	119.3	380	378.971	119.3	180	309.396
119.4	350	292.078	119.4	420	378.971	119.4	310	309.396
119.5	260	292.078	119.5	490	378.971	119.5	300	309.396
119.6	320	292.078	119.6	380	378.971	119.6	260	309.396
119.7	380	292.078	119.7	560	378.971	119.7	230	309.396
119.8	340	292.078	119.8	510	378.971	119.8	290	309.396
119.9	360	292.078	119.9	380	378.971	119.9	400	309.396
120	430	292.078	120	320	378.971	120	250	309.396
120.1	360	292.078	120.1	420	378.971	120.1	410	309.396
120.2	320	292.078	120.2	430	378.971	120.2	300	309.396
120.3	230	292.078	120.3	430	378.971	120.3	300	309.396
120.4	290	292.078	120.4	300	378.971	120.4	300	309.396
120.5	310	292.078	120.5	510	378.971	120.5	320	309.396
120.6	310	292.078	120.6	420	378.971	120.6	180	309.396
120.7	240	292.078	120.7	430	378.971	120.7	270	309.396
120.8	170	292.078	120.8	430	378.971	120.8	220	309.396
120.9	330	292.078	120.9	420	378.971	120.9	260	309.396
121	210	292.078	121	550	378.971	121	280	309.396
121.1	250	292.078	121.1	430	378.971	121.1	280	309.396
121.2	290	292.078	121.2	400	378.971	121.2	250	309.396
121.3	300	292.078	121.3	410	378.971	121.3	230	309.396
121.4	280	292.078	121.4	380	378.971	121.4	210	309.396
121.5	300	292.078	121.5	370	378.971	121.5	340	309.396
121.6	190	292.078	121.6	400	378.971	121.6	380	309.396
121.7	330	292.078	121.7	550	378.971	121.7	250	309.396
121.8	210	292.078	121.8	370	378.971	121.8	340	309.396
121.9	200	292.078	121.9	640	378.971	121.9	380	309.396
122	220	292.078	122	470	378.971	122	320	309.396
122.1	280	292.078	122.1	340	378.971	122.1	260	309.396
122.2	240	292.078	122.2	390	378.971	122.2	280	309.396
122.3	140	292.078	122.3	460	378.971	122.3	340	309.396
122.4	240	292.078	122.4	340	378.971	122.4	200	309.396
122.5	280	292.078	122.5	400	378.971	122.5	390	309.396
122.6	230	292.078	122.6	360	378.971	122.6	230	309.396
122.7	290	292.078	122.7	310	378.971	122.7	280	309.396
122.8	210	292.078	122.8	370	378.971	122.8	330	309.396
122.9	360	292.078	122.9	460	378.971	122.9	270	309.396
123	290	292.078	123	410	378.971	123	250	309.396
123.1	250	292.078	123.1	340	378.971	123.1	370	309.396
123.2	370	292.078	123.2	400	378.971	123.2	310	309.396
123.3	200	292.078	123.3	330	378.971	123.3	200	309.396
123.4	200	292.078	123.4	330	378.971	123.4	200	309.396
123.5	320	292.078	123.5	400	378.971	123.5	290	309.396
123.6	330	292.078	123.6	380	378.971	123.6	280	309.396
123.7	250	292.078	123.7	390	378.971	123.7	250	309.396
123.8	230	292.078	123.8	340	378.971	123.8	290	309.396
123.9	340	292.078	123.9	370	378.971	123.9	260	309.396
124	270	292.078	124	260	378.971	124	330	309.396
124.1	330	292.078	124.1	390	378.971	124.1	220	309.396
124.2	300	292.078	124.2	310	378.971	124.2	250	309.396
124.3	360	292.078	124.3	400	378.971	124.3	250	309.396
124.4	410	292.078	124.4	280	378.971	124.4	330	309.396
124.5	440	292.078	124.5	190	378.971	124.5	230	309.396
124.6	180	292.078	124.6	420	378.971	124.6	170	309.396
124.7	260	292.078	124.7	420	378.971	124.7	220	309.396
124.8	260	292.078	124.8	260	378.971	124.8	280	309.396
124.9	250	292.078	124.9	310	378.971	124.9	270	309.396
125	380	292.078	125	510	378.971	125	340	309.396
125.1	380	292.078	125.1	360	378.971	125.1	280	309.396
125.2	270	292.078	125.2	340	378.971	125.2	310	309.396
125.3	290	292.078	125.3	410	378.971	125.3	100	309.396
125.4	280	292.078	125.4	380	378.971	125.4	220	309.396
125.5	250	292.078	125.5	250	378.971	125.5	360	309.396
125.6	200	292.078	125.6	370	378.971	125.6	280	309.396
125.7	280	292.078	125.7	350	378.971	125.7	260	309.396
125.8	260	292.078	125.8	340	378.971	125.8	320	309.396
125.9	260	292.078	125.9	380	378.971	125.9	250	309.396
126	230	292.078	126	270	378.971	126	260	309.396
126.1	190	292.078	126.1	250	378.971	126.1	380	309.396
126.2	250	292.078	126.2	440	378.971	126.2	300	309.396
126.3	280	292.078	126.3	300	378.971	126.3	410	309.396
126.4	270	292.078	126.4	300	378.971	126.4	390	309.396
126.5	350	292.078	126.5	400	378.971	126.5	330	309.396
126.6	400	292.078	126.6	410	378.971	126.6	250	309.396
126.7	380	292.078	126.7	420	378.971	126.7	260	309.396
126.8	420	292.078	126.8	400	378.971	126.8	250	309.396
126.9	330	292.078	126.9	400	378.971	126.9	380	309.396
127	290	292.078	127	320	378.971	127	400	309.396
127.1	300	292.078	127.1	310	378.971	127.1	280	309.396
127.2	240	292.078	127.2	320	378.971	127.2	330	309.396
127.3	250	292.078	127.3	390	378.971	127.3	290	309.396
127.4	210	292.078	127.4	430	378.971	127.4	410	309.396
127.5	280	292.078	127.5	420	378.971	127.5	290	309.396
127.6	200	292.078	127.6	320	378.971	127.6	220	309.396
127.7	280	292.078	127.7	330	378.971	127.7	180	309.396
127.8	300	292.078	127.8	330	378.971	127.8	210	309.396
127.9	390	292.078	127.9	270	378.971	127.9	230	309.396
128	340	292.078	128	310	378.971	128	310	309.396
128.1	240	292.078	128.1	300	378.971	128.1	280	309.396
128.2	470	292.078	128.2	330	378.971	128.2	330	309.396
128.3	350	292.078	128.3	450	378.971	128.3	330	309.396
128.4	340	292.078	128.4	450	378.971	128.4	270	309.396
128.5	430	292.078	128.5	390	378.971	128.5	350	309.396
128.6	390	292.078	128.6	210	378.971	128.6	400	309.396
128.7	330	292.078	128.7	360	378.971	128.7	270	309.396
128.8	350	292.078	128.8	410	378.971	128.8	290	309.396
128.9	220	292.078	128.9	310	378.971	128.9	300	309.396
129	290	292.078	129	500	378.971	129	260	309.396
129.1	200	292.078	129.1	430	378.971	129.1	270	309.396
129.2	360	292.078	129.2	380	378.971	129.2	300	309.396
129.3	230	292.078	129.3	240	378.971	129.3	200	309.396
129.4	290	292.078	129.4	360	378.971	129.4	270	309.396
129.5	230	292.078	129.5	390	378.971	129.5	190	309.396
129.6	360	292.078	129.6	290	378.971	129.6	300	309.396
129.7	310	292.078	129.7	280	378.971	129.7	360	309.396
129.8	260	292.078	129.8	350	378.971	129.8	290	309.396
129.9	200	292.078	129.9	370	378.971	129.9	300	309.396
130	220	292.078	130	390	378.971	130	290	309.396
130.1	310	292.078	130.1	320	378.971	130.1	320	309.396
130.2	250	292.078	130.2	330	378.971	130.2	300	309.396
130.3	330	292.078	130.3	270	378.971	130.3	280	309.396
130.4	240	292.078	130.4	230	378.971	130.4	260	309.396
130.5	200	292.078	130.5	280	378.971	130.5	320	309.396
130.6	280	292.078	130.6	410	378.971	130.6	310	309.396
130.7	240	292.078	130.7	330	378.971	130.7	260	309.396
130.8	300	292.078	130.8	270	378.971	130.8	300	309.396
130.9	320	292.078	130.9	300	378.971	130.9	400	309.396
131	310	292.078	131	290	378.971	131	340	309.396
131.1	220	292.078	131.1	280	378.971	131.1	260	309.396
131.2	220	292.078	131.2	350	378.971	131.2	360	309.396
131.3	290	292.078	131.3	350	378.971	131.3	310	309.396
131.4	230	292.078	131.4	280	378.971	131.4	400	309.396
131.5	260	292.078	131.5	330	378.971	131.5	300	309.396
131.6	240	292.078	131.6	550	378.971	131.6	410	272.11
131.7	300	292.078	131.7	380	378.971	131.7	250	272.11
131.8	490	292.078	131.8	360	378.971	131.8	280	272.11
131.9	420	292.078	131.9	340	378.971	131.9	250	272.11
132	440	292.078	132	330	378.971	132	270	272.11
132.1	260	292.078	132.1	250	378.971	132.1	170	272.11
132.2	340	292.078	132.2	290	378.971	132.2	200	272.11
132.3	340	292.078	132.3	360	378.971	132.3	190	272.11
132.4	300	292.078	132.4	310	378.971	132.4	270	272.11
132.5	250	292.078	132.5	270	378.971	132.5	250	272.11
132.6	360	264.357	132.6	330	378.971	132.6	340	272.11
132.7	230	264.357	132.7	380	378.971	132.7	320	272.11
132.8	210	264.357	132.8	500	378.971	132.8	370	272.11
132.9	180	264.357	132.9	420	378.971	132.9	240	272.11
133	290	264.357	133	450	378.971	133	270	272.11
133.1	160	264.357	133.1	400	378.971	133.1	140	272.11
133.2	290	264.357	133.2	460	378.971	133.2	270	272.11
133.3	290	264.357	133.3	540	378.971	133.3	360	272.11
133.4	280	264.357	133.4	270	378.971	133.4	360	272.11
133.5	220	264.357	133.5	350	378.971	133.5	210	272.11
133.6	230	264.357	133.6	290	378.971	133.6	230	272.11
133.7	410	264.357	133.7	290	378.971	133.7	290	272.11
133.8	270	264.357	133.8	380	378.971	133.8	260	272.11
133.9	180	264.357	133.9	260	378.971	133.9	260	272.11
134	220	264.357	134	240	378.971	134	230	272.11
134.1	260	264.357	134.1	370	378.971	134.1	270	272.11
134.2	310	264.357	134.2	400	378.971	134.2	220	272.11
134.3	170	264.357	134.3	310	378.971	134.3	280	272.11
134.4	260	264.357	134.4	490	378.971	134.4	330	272.11
134.5	320	264.357	134.5	350	378.971	134.5	240	272.11
134.6	340	264.357	134.6	350	378.971	134.6	260	272.11
134.7	280	264.357	134.7	350	378.971	134.7	350	272.11
134.8	290	264.357	134.8	480	378.971	134.8	270	272.11
134.9	260	264.357	134.9	600	378.971	134.9	280	272.11
135	250	264.357	135	340	378.971	135	360	272.11
135.1	240	264.357	135.1	330	378.971	135.1	240	272.11
135.2	320	264.357	135.2	360	378.971	135.2	270	272.11
135.3	340	264.357	135.3	450	378.971	135.3	260	272.11
135.4	310	264.357	135.4	350	378.971	135.4	280	272.11
135.5	280	264.357	135.5	320	378.971	135.5	290	272.11
135.6	260	264.357	135.6	480	378.971	135.6	370	272.11
135.7	310	264.357	135.7	340	378.971	135.7	330	272.11
135.8	290	264.357	135.8	480	378.971	135.8	260	272.11
135.9	310	264.357	135.9	340	378.971	135.9	200	272.11
136	280	264.357	136	320	378.971	136	190	272.11
136.1	360	264.357	136.1	450	378.971	136.1	360	272.11
136.2	340	264.357	136.2	390	378.971	136.2	230	272.11
136.3	300	264.357	136.3	380	378.971	136.3	200	272.11
136.4	210	264.357	136.4	480	378.971	136.4	210	272.11
136.5	330	264.357	136.5	330	378.971	136.5	170	272.11
136.6	190	264.357	136.6	340	378.971	136.6	180	272.11
136.7	300	264.357	136.7	490	378.971	136.7	290	272.11
136.8	200	264.357	136.8	390	378.971	136.8	250	272.11
136.9	320	264.357	136.9	440	320.46	136.9	170	272.11
137	260	264.357	137	280	320.46	137	180	272.11
137.1	270	264.357	137.1	310	320.46	137.1	220	272.11
137.2	220	264.357	137.2	370	320.46	137.2	240	272.11
137.3	270	264.357	137.3	270	320.46	137.3	220	272.11
137.4	350	264.357	137.4	230	320.46	137.4	200	272.11
137.5	320	264.357	137.5	360	320.46	137.5	230	272.11
137.6	280	264.357	137.6	400	320.46	137.6	190	272.11
137.7	250	264.357	137.7	270	320.46	137.7	320	272.11
137.8	240	264.357	137.8	400	320.46	137.8	290	272.11
137.9	320	264.357	137.9	300	320.46	137.9	300	272.11
138	240	264.357	138	300	320.46	138	250	272.11
138.1	300	264.357	138.1	270	320.46	138.1	220	272.11
138.2	310	264.357	138.2	450	320.46	138.2	340	272.11
138.3	210	264.357	138.3	350	320.46	138.3	250	272.11
138.4	340	264.357	138.4	290	320.46	138.4	180	272.11
138.5	290	264.357	138.5	370	320.46	138.5	170	272.11
138.6	190	264.357	138.6	250	320.46	138.6	270	272.11
138.7	300	264.357	138.7	290	320.46	138.7	270	272.11
138.8	230	264.357	138.8	280	320.46	138.8	300	272.11
138.9	200	264.357	138.9	390	320.46	138.9	190	272.11
139	220	264.357	139	330	320.46	139	210	272.11
139.1	180	264.357	139.1	420	320.46	139.1	250	272.11
139.2	310	264.357	139.2	220	320.46	139.2	430	272.11
139.3	290	264.357	139.3	240	320.46	139.3	190	272.11
139.4	300	264.357	139.4	270	320.46	139.4	310	272.11
139.5	300	264.357	139.5	340	320.46	139.5	350	272.11
139.6	260	264.357	139.6	440	320.46	139.6	340	272.11
139.7	230	264.357	139.7	390	320.46	139.7	460	272.11
139.8	210	264.357	139.8	270	320.46	139.8	350	272.11
139.9	200	264.357	139.9	350	320.46	139.9	250	272.11
140	290	264.357	140	350	320.46	140	310	272.11
140.1	200	264.357	140.1	360	320.46	140.1	350	272.11
140.2	220	264.357	140.2	340	320.46	140.2	200	272.11
140.3	200	264.357	140.3	360	320.46	140.3	240	272.11
140.4	310	264.357	140.4	450	320.46	140.4	250	272.11
140.5	120	264.357	140.5	350	320.46	140.5	260	272.11
140.6	160	264.357	140.6	400	320.46	140.6	340	272.11
140.7	330	264.357	140.7	300	320.46	140.7	180	272.11
140.8	320	264.357	140.8	370	320.46	140.8	310	272.11
140.9	270	264.357	140.9	270	320.46	140.9	310	272.11
141	240	264.357	141	310	320.46	141	250	272.11
141.1	250	264.357	141.1	430	320.46	141.1	320	272.11
141.2	190	264.357	141.2	200	320.46	141.2	340	272.11
141.3	320	264.357	141.3	270	320.46	141.3	300	272.11
141.4	260	264.357	141.4	370	320.46	141.4	300	272.11
141.5	280	264.357	141.5	220	320.46	141.5	180	272.11
141.6	190	264.357	141.6	340	320.46	141.6	210	272.11
141.7	270	264.357	141.7	270	320.46	141.7	190	272.11
141.8	220	264.357	141.8	430	320.46	141.8	280	272.11
141.9	370	264.357	141.9	350	320.46	141.9	310	272.11
142	180	264.357	142	430	320.46	142	290	272.11
142.1	360	264.357	142.1	210	320.46	142.1	320	272.11
142.2	230	264.357	142.2	270	320.46	142.2	280	272.11
142.3	260	264.357	142.3	350	320.46	142.3	360	272.11
142.4	390	264.357	142.4	530	320.46	142.4	180	272.11
142.5	290	264.357	142.5	390	320.46	142.5	310	272.11
142.6	250	264.357	142.6	240	320.46	142.6	150	272.11
142.7	260	264.357	142.7	290	320.46	142.7	320	272.11
142.8	270	264.357	142.8	210	320.46	142.8	250	272.11
142.9	260	264.357	142.9	190	320.46	142.9	210	272.11
143	240	264.357	143	200	320.46	143	280	272.11
143.1	380	264.357	143.1	290	320.46	143.1	190	272.11
143.2	220	264.357	143.2	210	320.46	143.2	190	272.11
143.3	270	264.357	143.3	220	320.46	143.3	260	272.11
143.4	280	264.357	143.4	310	320.46	143.4	240	272.11
143.5	320	264.357	143.5	260	320.46	143.5	340	272.11
143.6	230	264.357	143.6	170	320.46	143.6	300	272.11
143.7	300	264.357	143.7	270	320.46	143.7	240	272.11
143.8	300	264.357	143.8	370	320.46	143.8	330	272.11
143.9	260	264.357	143.9	280	320.46	143.9	270	272.11
144	300	264.357	144	310	320.46	144	260	272.11
144.1	380	264.357	144.1	330	320.46	144.1	310	272.11
144.2	260	264.357	144.2	200	320.46	144.2	320	272.11
144.3	280	264.357	144.3	200	320.46	144.3	350	272.11
144.4	240	264.357	144.4	280	320.46	144.4	340	272.11
144.5	250	264.357	144.5	390	320.46	144.5	420	272.11
144.6	200	264.357	144.6	300	320.46	144.6	250	272.11
144.7	200	264.357	144.7	270	320.46	144.7	490	272.11
144.8	300	264.357	144.8	240	320.46	144.8	330	272.11
144.9	230	264.357	144.9	280	320.46	144.9	390	272.11
145	370	264.357	145	310	320.46	145	270	272.11
145.1	310	264.357	145.1	380	320.46	145.1	310	272.11
145.2	340	264.357	145.2	250	320.46	145.2	340	272.11
145.3	240	264.357	145.3	340	320.46	145.3	300	272.11
145.4	280	264.357	145.4	330	320.46	145.4	360	272.11
145.5	350	264.357	145.5	350	320.46	145.5	310	272.11
145.6	270	264.357	145.6	410	320.46	145.6	350	272.11
145.7	280	264.357	145.7	270	320.46	145.7	250	272.11
145.8	250	264.357	145.8	250	320.46	145.8	320	272.11
145.9	190	264.357	145.9	220	320.46	145.9	280	272.11
146	260	264.357	146	330	320.46	146	290	272.11
146.1	290	264.357	146.1	310	320.46	146.1	230	272.11
146.2	270	264.357	146.2	340	320.46	146.2	310	272.11
146.3	230	264.357	146.3	340	320.46	146.3	260	272.11
146.4	350	264.357	146.4	350	320.46	146.4	270	272.11
146.5	320	264.357	146.5	370	320.46	146.5	330	272.11
146.6	290	264.357	146.6	360	320.46	146.6	220	272.11
146.7	350	264.357	146.7	380	320.46	146.7	310	272.11
146.8	290	264.357	146.8	310	320.46	146.8	200	272.11
146.9	190	264.357	146.9	420	320.46	146.9	260	272.11
147	220	264.357	147	320	320.46	147	270	272.11
147.1	230	264.357	147.1	390	320.46	147.1	270	272.11
147.2	210	264.357	147.2	350	320.46	147.2	340	272.11
147.3	370	264.357	147.3	370	320.46	147.3	270	272.11
147.4	240	264.357	147.4	370	320.46	147.4	330	272.11
147.5	280	264.357	147.5	280	320.46	147.5	460	272.11
147.6	240	264.357	147.6	290	320.46	147.6	340	272.11
147.7	250	264.357	147.7	320	320.46	147.7	280	272.11
147.8	220	264.357	147.8	320	320.46	147.8	330	272.11
147.9	150	264.357	147.9	350	320.46	147.9	260	272.11
148	300	264.357	148	340	320.46	148	300	272.11
148.1	350	264.357	148.1	310	320.46	148.1	280	272.11
148.2	350	264.357	148.2	310	320.46	148.2	310	272.11
148.3	400	264.357	148.3	220	320.46	148.3	280	272.11
148.4	340	264.357	148.4	300	320.46	148.4	310	272.11
148.5	290	264.357	148.5	210	320.46	148.5	230	272.11
148.6	370	264.357	148.6	340	320.46	148.6	270	272.11
148.7	270	264.357	148.7	210	320.46	148.7	260	272.11
148.8	290	264.357	148.8	400	320.46	148.8	240	272.11
148.9	320	264.357	148.9	260	320.46	148.9	280	272.11
149	230	264.357	149	330	320.46	149	190	272.11
149.1	220	264.357	149.1	290	320.46	149.1	260	272.11
149.2	230	264.357	149.2	320	320.46	149.2	250	272.11
149.3	300	264.357	149.3	330	320.46	149.3	210	272.11
149.4	280	264.357	149.4	280	320.46	149.4	290	272.11
149.5	300	264.357	149.5	380	320.46	149.5	170	272.11
149.6	380	264.357	149.6	360	320.46	149.6	250	272.11
149.7	290	264.357	149.7	250	320.46	149.7	230	272.11
149.8	290	264.357	149.8	340	320.46	149.8	200	272.11
149.9	270	264.357	149.9	290	320.46	149.9	220	272.11
150	340	264.357	150	350	320.46	150	300	272.11
150.1	180	264.357	150.1	310	320.46	150.1	280	272.11
150.2	170	264.357	150.2	250	320.46	150.2	180	272.11
150.3	230	264.357	150.3	340	320.46	150.3	250	272.11
150.4	230	264.357	150.4	320	320.46	150.4	310	272.11
150.5	160	264.357	150.5	400	320.46	150.5	200	272.11
150.6	290	264.357	150.6	440	320.46	150.6	230	272.11
150.7	190	264.357	150.7	250	320.46	150.7	300	272.11
150.8	270	264.357	150.8	290	320.46	150.8	270	272.11
150.9	240	264.357	150.9	230	320.46	150.9	240	272.11
151	180	264.357	151	200	320.46	151	250	272.11
151.1	160	264.357	151.1	270	320.46	151.1	270	272.11
151.2	250	264.357	151.2	300	320.46	151.2	210	272.11
151.3	250	264.357	151.3	300	320.46	151.3	250	272.11
151.4	190	264.357	151.4	220	320.46	151.4	260	272.11
151.5	200	264.357	151.5	280	320.46	151.5	300	272.11
151.6	200	264.357	151.6	300	320.46	151.6	260	272.11
151.7	290	264.357	151.7	380	320.46	151.7	220	272.11
151.8	230	264.357	151.8	360	320.46	151.8	210	272.11
151.9	200	264.357	151.9	340	320.46	151.9	270	272.11
152	170	264.357	152	360	320.46	152	210	272.11
152.1	250	264.357	152.1	370	320.46	152.1	240	272.11
152.2	200	264.357	152.2	380	320.46	152.2	280	272.11
152.3	140	264.357	152.3	350	320.46	152.3	300	272.11
152.4	270	264.357	152.4	310	320.46	152.4	350	272.11
152.5	140	264.357	152.5	310	320.46	152.5	180	272.11
152.6	240	264.357	152.6	260	320.46	152.6	320	272.11
152.7	160	264.357	152.7	410	320.46	152.7	340	272.11
152.8	280	264.357	152.8	370	320.46	152.8	310	272.11
152.9	290	264.357	152.9	290	320.46	152.9	240	272.11
153	190	264.357	153	270	320.46	153	260	272.11
153.1	250	264.357	153.1	430	320.46	153.1	360	272.11
153.2	320	264.357	153.2	340	320.46	153.2	290	272.11
153.3	220	264.357	153.3	370	320.46	153.3	300	272.11
153.4	340	264.357	153.4	450	320.46	153.4	260	272.11
153.5	250	264.357	153.5	320	320.46	153.5	280	239.446
153.6	190	264.357	153.6	390	320.46	153.6	150	239.446
153.7	330	264.357	153.7	300	320.46	153.7	250	239.446
153.8	370	264.357	153.8	290	320.46	153.8	180	239.446
153.9	360	264.357	153.9	320	320.46	153.9	180	239.446
154	250	264.357	154	310	320.46	154	230	239.446
154.1	280	264.357	154.1	500	320.46	154.1	270	239.446
154.2	300	264.357	154.2	510	320.46	154.2	350	239.446
154.3	370	264.357	154.3	440	289.984	154.3	170	239.446
154.4	260	264.357	154.4	250	289.984	154.4	200	239.446
154.5	350	264.357	154.5	250	289.984	154.5	200	239.446
154.6	330	264.357	154.6	300	289.984	154.6	280	239.446
154.7	170	264.357	154.7	290	289.984	154.7	260	239.446
154.8	260	264.357	154.8	310	289.984	154.8	310	239.446
154.9	210	264.357	154.9	310	289.984	154.9	260	239.446
155	190	264.357	155	300	289.984	155	210	239.446
155.1	270	264.357	155.1	300	289.984	155.1	210	239.446
155.2	280	264.357	155.2	340	289.984	155.2	210	239.446
155.3	320	264.357	155.3	260	289.984	155.3	250	239.446
155.4	190	264.357	155.4	350	289.984	155.4	190	239.446
155.5	190	264.357	155.5	210	289.984	155.5	270	239.446
155.6	300	264.357	155.6	270	289.984	155.6	260	239.446
155.7	250	264.357	155.7	310	289.984	155.7	270	239.446
155.8	260	264.357	155.8	270	289.984	155.8	240	239.446
155.9	190	264.357	155.9	290	289.984	155.9	320	239.446
156	220	264.357	156	120	289.984	156	190	239.446
156.1	270	264.357	156.1	310	289.984	156.1	180	239.446
156.2	230	264.357	156.2	330	289.984	156.2	190	239.446
156.3	240	264.357	156.3	230	289.984	156.3	210	239.446
156.4	260	264.357	156.4	270	289.984	156.4	280	239.446
156.5	290	264.357	156.5	310	289.984	156.5	220	239.446
156.6	310	264.357	156.6	330	289.984	156.6	280	239.446
156.7	280	226.207	156.7	230	289.984	156.7	260	239.446
156.8	230	226.207	156.8	320	289.984	156.8	300	239.446
156.9	110	226.207	156.9	250	289.984	156.9	220	239.446
157	180	226.207	157	270	289.984	157	210	239.446
157.1	250	226.207	157.1	300	289.984	157.1	230	239.446
157.2	190	226.207	157.2	200	289.984	157.2	160	239.446
157.3	220	226.207	157.3	300	289.984	157.3	210	239.446
157.4	230	226.207	157.4	240	289.984	157.4	270	239.446
157.5	270	226.207	157.5	310	289.984	157.5	220	239.446
157.6	300	226.207	157.6	200	289.984	157.6	320	239.446
157.7	320	226.207	157.7	220	289.984	157.7	160	239.446
157.8	240	226.207	157.8	310	289.984	157.8	310	239.446
157.9	300	226.207	157.9	340	289.984	157.9	190	239.446
158	150	226.207	158	300	289.984	158	240	239.446
158.1	200	226.207	158.1	280	289.984	158.1	300	239.446
158.2	200	226.207	158.2	210	289.984	158.2	280	239.446
158.3	190	226.207	158.3	270	289.984	158.3	270	239.446
158.4	150	226.207	158.4	470	289.984	158.4	220	239.446
158.5	130	226.207	158.5	340	289.984	158.5	260	239.446
158.6	140	226.207	158.6	240	289.984	158.6	280	239.446
158.7	140	226.207	158.7	230	289.984	158.7	270	239.446
158.8	170	226.207	158.8	290	289.984	158.8	260	239.446
158.9	220	226.207	158.9	270	289.984	158.9	280	239.446
159	170	226.207	159	180	289.984	159	240	239.446
159.1	190	226.207	159.1	190	289.984	159.1	200	239.446
159.2	350	226.207	159.2	240	289.984	159.2	200	239.446
159.3	260	226.207	159.3	350	289.984	159.3	110	239.446
159.4	240	226.207	159.4	200	289.984	159.4	230	239.446
159.5	210	226.207	159.5	250	289.984	159.5	150	239.446
159.6	230	226.207	159.6	270	289.984	159.6	250	239.446
159.7	200	226.207	159.7	330	289.984	159.7	270	239.446
159.8	240	226.207	159.8	370	289.984	159.8	240	239.446
159.9	220	226.207	159.9	260	289.984	159.9	230	239.446
160	280	226.207	160	290	289.984	160	240	239.446
160.1	220	226.207	160.1	260	289.984	160.1	270	239.446
160.2	160	226.207	160.2	260	289.984	160.2	260	239.446
160.3	240	226.207	160.3	280	289.984	160.3	260	239.446
160.4	180	226.207	160.4	280	289.984	160.4	180	239.446
160.5	230	226.207	160.5	280	289.984	160.5	180	239.446
160.6	210	226.207	160.6	200	289.984	160.6	240	239.446
160.7	210	226.207	160.7	290	289.984	160.7	280	239.446
160.8	310	226.207	160.8	240	289.984	160.8	250	239.446
160.9	240	226.207	160.9	260	289.984	160.9	220	239.446
161	210	226.207	161	250	289.984	161	300	239.446
161.1	160	226.207	161.1	310	289.984	161.1	250	239.446
161.2	210	226.207	161.2	200	289.984	161.2	190	239.446
161.3	220	226.207	161.3	230	289.984	161.3	170	239.446
161.4	230	226.207	161.4	200	289.984	161.4	210	239.446
161.5	140	226.207	161.5	170	289.984	161.5	280	239.446
161.6	160	226.207	161.6	230	289.984	161.6	280	239.446
161.7	250	226.207	161.7	230	289.984	161.7	190	239.446
161.8	220	226.207	161.8	210	289.984	161.8	240	239.446
161.9	240	226.207	161.9	340	289.984	161.9	280	239.446
162	220	226.207	162	240	289.984	162	170	239.446
162.1	170	226.207	162.1	230	289.984	162.1	210	239.446
162.2	210	226.207	162.2	160	289.984	162.2	320	239.446
162.3	300	226.207	162.3	240	289.984	162.3	200	239.446
162.4	210	226.207	162.4	240	289.984	162.4	210	239.446
162.5	240	226.207	162.5	310	289.984	162.5	190	239.446
162.6	220	226.207	162.6	280	289.984	162.6	150	239.446
162.7	230	226.207	162.7	230	289.984	162.7	160	239.446
162.8	240	226.207	162.8	220	289.984	162.8	280	239.446
162.9	170	226.207	162.9	280	289.984	162.9	240	239.446
163	180	226.207	163	240	289.984	163	200	239.446
163.1	230	226.207	163.1	360	289.984	163.1	260	239.446
163.2	150	226.207	163.2	340	289.984	163.2	260	239.446
163.3	180	226.207	163.3	280	289.984	163.3	250	239.446
163.4	90	226.207	163.4	370	289.984	163.4	240	239.446
163.5	160	226.207	163.5	320	289.984	163.5	220	239.446
163.6	130	226.207	163.6	350	289.984	163.6	270	239.446
163.7	150	226.207	163.7	240	289.984	163.7	250	239.446
163.8	260	226.207	163.8	310	289.984	163.8	190	239.446
163.9	160	226.207	163.9	330	289.984	163.9	240	239.446
164	390	226.207	164	420	289.984	164	240	239.446
164.1	410	226.207	164.1	190	289.984	164.1	240	239.446
164.2	250	226.207	164.2	310	289.984	164.2	200	239.446
164.3	290	226.207	164.3	310	289.984	164.3	220	239.446
164.4	120	226.207	164.4	360	289.984	164.4	180	239.446
164.5	190	226.207	164.5	240	289.984	164.5	300	239.446
164.6	250	226.207	164.6	270	289.984	164.6	260	239.446
164.7	290	226.207	164.7	350	289.984	164.7	350	239.446
164.8	310	226.207	164.8	230	289.984	164.8	280	239.446
164.9	340	226.207	164.9	330	289.984	164.9	220	239.446
165	310	226.207	165	350	289.984	165	250	239.446
165.1	220	226.207	165.1	400	289.984	165.1	300	239.446
165.2	150	226.207	165.2	340	289.984	165.2	200	239.446
165.3	260	226.207	165.3	330	289.984	165.3	270	239.446
165.4	200	226.207	165.4	190	289.984	165.4	280	239.446
165.5	180	226.207	165.5	360	289.984	165.5	210	239.446
165.6	180	226.207	165.6	310	289.984	165.6	220	239.446
165.7	200	226.207	165.7	260	289.984	165.7	200	239.446
165.8	260	226.207	165.8	290	289.984	165.8	280	239.446
165.9	190	226.207	165.9	270	289.984	165.9	250	239.446
166	190	226.207	166	300	289.984	166	190	239.446
166.1	240	226.207	166.1	270	289.984	166.1	380	239.446
166.2	210	226.207	166.2	530	289.984	166.2	220	239.446
166.3	270	226.207	166.3	430	289.984	166.3	330	239.446
166.4	240	226.207	166.4	250	289.984	166.4	220	239.446
166.5	130	226.207	166.5	410	289.984	166.5	220	239.446
166.6	180	226.207	166.6	420	289.984	166.6	330	239.446
166.7	170	226.207	166.7	450	289.984	166.7	250	239.446
166.8	140	226.207	166.8	250	289.984	166.8	210	239.446
166.9	140	226.207	166.9	240	289.984	166.9	290	239.446
167	170	226.207	167	200	289.984	167	220	239.446
167.1	160	226.207	167.1	270	289.984	167.1	170	239.446
167.2	200	226.207	167.2	400	289.984	167.2	260	239.446
167.3	200	226.207	167.3	310	289.984	167.3	200	239.446
167.4	210	226.207	167.4	410	289.984	167.4	260	239.446
167.5	300	226.207	167.5	380	289.984	167.5	230	239.446
167.6	240	226.207	167.6	410	289.984	167.6	310	239.446
167.7	370	226.207	167.7	440	289.984	167.7	220	239.446
167.8	260	226.207	167.8	340	289.984	167.8	260	239.446
167.9	270	226.207	167.9	350	289.984	167.9	280	239.446
168	260	226.207	168	240	289.984	168	180	239.446
168.1	300	226.207	168.1	300	289.984	168.1	160	239.446
168.2	240	226.207	168.2	360	289.984	168.2	180	239.446
168.3	220	226.207	168.3	330	289.984	168.3	270	239.446
168.4	270	226.207	168.4	440	289.984	168.4	260	239.446
168.5	340	226.207	168.5	390	289.984	168.5	290	239.446
168.6	240	226.207	168.6	380	289.984	168.6	350	239.446
168.7	310	226.207	168.7	330	289.984	168.7	230	239.446
168.8	260	226.207	168.8	200	289.984	168.8	290	239.446
168.9	200	226.207	168.9	260	289.984	168.9	210	239.446
169	180	226.207	169	390	289.984	169	280	239.446
169.1	150	226.207	169.1	230	289.984	169.1	290	239.446
169.2	160	226.207	169.2	270	289.984	169.2	240	239.446
169.3	250	226.207	169.3	300	289.984	169.3	300	239.446
169.4	220	226.207	169.4	240	289.984	169.4	260	239.446
169.5	180	226.207	169.5	250	289.984	169.5	190	239.446
169.6	230	226.207	169.6	260	289.984	169.6	290	239.446
169.7	120	226.207	169.7	180	289.984	169.7	260	239.446
169.8	210	226.207	169.8	250	289.984	169.8	190	239.446
169.9	240	226.207	169.9	440	289.984	169.9	150	239.446
170	320	226.207	170	350	289.984	170	280	239.446
170.1	350	226.207	170.1	270	289.984	170.1	170	239.446
170.2	360	226.207	170.2	280	289.984	170.2	250	239.446
170.3	300	226.207	170.3	290	289.984	170.3	230	239.446
170.4	150	226.207	170.4	210	289.984	170.4	250	239.446
170.5	260	226.207	170.5	330	289.984	170.5	200	239.446
170.6	250	226.207	170.6	320	289.984	170.6	230	239.446
170.7	170	226.207	170.7	340	289.984	170.7	290	239.446
170.8	180	226.207	170.8	390	289.984	170.8	230	239.446
170.9	260	226.207	170.9	270	289.984	170.9	160	239.446
171	200	226.207	171	280	289.984	171	310	239.446
171.1	180	226.207	171.1	470	289.984	171.1	270	239.446
171.2	250	226.207	171.2	400	289.984	171.2	280	239.446
171.3	270	226.207	171.3	450	289.984	171.3	210	239.446
171.4	180	226.207	171.4	360	289.984	171.4	230	239.446
171.5	250	226.207	171.5	310	289.984	171.5	320	239.446
171.6	220	226.207	171.6	310	289.984	171.6	260	239.446
171.7	250	226.207	171.7	250	289.984	171.7	240	239.446
171.8	190	226.207	171.8	190	289.984	171.8	260	239.446
171.9	260	226.207	171.9	260	289.984	171.9	270	239.446
172	200	226.207	172	410	289.984	172	360	239.446
172.1	240	226.207	172.1	400	289.984	172.1	220	239.446
172.2	190	226.207	172.2	310	289.984	172.2	280	239.446
172.3	190	226.207	172.3	360	289.984	172.3	210	239.446
172.4	210	226.207	172.4	220	289.984	172.4	310	239.446
172.5	220	226.207	172.5	330	289.984	172.5	190	239.446
172.6	220	226.207	172.6	310	289.984	172.6	220	239.446
172.7	270	226.207	172.7	280	289.984	172.7	250	239.446
172.8	340	226.207	172.8	190	289.984	172.8	230	239.446
172.9	310	226.207	172.9	280	289.984	172.9	240	239.446
173	270	226.207	173	300	289.984	173	240	239.446
173.1	230	226.207	173.1	340	289.984	173.1	210	239.446
173.2	220	226.207	173.2	310	289.984	173.2	280	239.446
173.3	220	226.207	173.3	270	289.984	173.3	280	239.446
173.4	170	226.207	173.4	260	289.984	173.4	310	239.446
173.5	310	226.207	173.5	200	289.984	173.5	270	239.446
173.6	210	226.207	173.6	330	289.984	173.6	240	239.446
173.7	240	226.207	173.7	170	289.984	173.7	180	239.446
173.8	180	226.207	173.8	250	289.984	173.8	260	239.446
173.9	350	226.207	173.9	300	289.984	173.9	150	239.446
174	220	226.207	174	380	289.984	174	180	239.446
174.1	200	226.207	174.1	250	289.984	174.1	180	239.446
174.2	270	226.207	174.2	260	289.984	174.2	150	239.446
174.3	240	226.207	174.3	260	289.984	174.3	220	239.446
174.4	290	226.207	174.4	260	289.984	174.4	160	239.446
174.5	190	226.207	174.5	280	289.984	174.5	320	239.446
174.6	280	226.207	174.6	290	289.984	174.6	280	239.446
174.7	310	226.207	174.7	320	289.984	174.7	310	239.446
174.8	270	226.207	174.8	380	289.984	174.8	350	239.446
174.9	180	226.207	174.9	350	289.984	174.9	360	239.446
175	200	226.207	175	300	289.984	175	260	239.446
175.1	210	226.207	175.1	300	289.984	175.1	320	239.446
175.2	180	226.207	175.2	330	289.984	175.2	190	239.446
175.3	150	226.207	175.3	280	289.984	175.3	300	239.446
175.4	290	226.207	175.4	400	289.984	175.4	240	239.446
175.5	310	226.207	175.5	250	289.984	175.5	230	239.446
175.6	310	226.207	175.6	220	289.984	175.6	300	239.446
175.7	260	226.207	175.7	320	289.984	175.7	250	239.446
175.8	220	226.207	175.8	370	289.984	175.8	280	239.446
175.9	230	226.207	175.9	340	289.984	175.9	160	239.446
176	240	226.207	176	240	289.984	176	140	239.446
176.1	320	226.207	176.1	250	289.984	176.1	310	239.446
176.2	210	226.207	176.2	330	289.984	176.2	170	239.446
176.3	260	226.207	176.3	370	289.984	176.3	300	239.446
176.4	260	226.207	176.4	200	289.984	176.4	260	239.446
176.5	220	226.207	176.5	290	289.984	176.5	320	239.446
176.6	280	226.207	176.6	400	289.984	176.6	240	239.446
176.7	250	226.207	176.7	360	289.984	176.7	210	239.446
176.8	220	226.207	176.8	390	289.984	176.8	320	239.446
176.9	240	226.207	176.9	370	289.984	176.9	360	239.446
177	190	226.207	177	270	289.984	177	250	239.446
177.1	200	226.207	177.1	300	289.984	177.1	370	239.446
177.2	270	226.207	177.2	320	289.984	177.2	210	239.446
177.3	210	226.207	177.3	160	289.984	177.3	190	239.446
177.4	270	226.207	177.4	310	289.984	177.4	200	239.446
177.5	240	226.207	177.5	460	289.984	177.5	310	239.446
177.6	340	226.207	177.6	280	289.984	177.6	210	239.446
177.7	140	226.207	177.7	290	289.984	177.7	250	239.446
177.8	170	226.207	177.8	390	289.984	177.8	340	239.446
177.9	200	226.207	177.9	250	289.984	177.9	180	239.446
178	260	226.207	178	340	289.984	178	230	239.446
178.1	330	226.207	178.1	320	289.984	178.1	270	239.446
178.2	330	226.207	178.2	210	289.984	178.2	240	239.446
178.3	250	226.207	178.3	260	289.984	178.3	190	239.446
178.4	220	226.207	178.4	340	289.984	178.4	330	239.446
178.5	200	226.207	178.5	290	289.984	178.5	200	239.446
178.6	240	226.207	178.6	290	289.984	178.6	220	239.446
178.7	160	226.207	178.7	290	289.984	178.7	320	239.446
178.8	190	226.207	178.8	270	289.984	178.8	340	239.446
178.9	290	226.207	178.9	380	289.984	178.9	220	239.446
179	260	226.207	179	390	289.984	179	340	239.446
179.1	180	226.207	179.1	260	289.984	179.1	290	239.446
179.2	170	226.207	179.2	340	289.984	179.2	280	239.446
179.3	180	226.207	179.3	190	289.984	179.3	270	239.446
179.4	260	226.207	179.4	260	289.984	179.4	370	239.446
179.5	170	226.207	179.5	320	289.984	179.5	270	239.446
179.6	150	226.207	179.6	210	289.984	179.6	230	239.446
179.7	250	226.207	179.7	200	289.984	179.7	230	239.446
179.8	350	226.207	179.8	310	289.984	179.8	260	239.446
179.9	230	226.207	179.9	270	289.984	179.9	230	239.446
180	230	226.207	180	260	289.984	180	240	239.446
180.1	140	226.207	180.1	320	289.984	180.1	290	239.446
180.2	180	226.207	180.2	230	289.984	180.2	270	239.446
180.3	180	226.207	180.3	280	289.984	180.3	230	239.446
180.4	230	226.207	180.4	290	289.984	180.4	220	239.446
180.5	260	226.207	180.5	310	289.984	180.5	230	239.446
180.6	170	226.207	180.6	250	289.984	180.6	250	239.446
180.7	150	226.207	180.7	210	289.984	180.7	340	239.446
180.8	310	226.207	180.8	300	289.984	180.8	200	239.446
180.9	240	226.207	180.9	200	289.984	180.9	160	239.446
181	300	226.207	181	260	289.984	181	230	239.446
181.1	210	226.207	181.1	340	289.984	181.1	130	239.446
181.2	190	226.207	181.2	260	289.984	181.2	200	239.446
181.3	120	226.207	181.3	310	289.984	181.3	210	239.446
181.4	170	226.207	181.4	300	289.984	181.4	200	239.446
181.5	240	226.207	181.5	310	289.984	181.5	240	239.446
181.6	160	226.207	181.6	360	289.984	181.6	190	239.446
181.7	160	226.207	181.7	230	289.984	181.7	290	239.446
181.8	240	226.207	181.8	330	289.984	181.8	170	239.446
181.9	240	226.207	181.9	350	289.984	181.9	220	239.446
182	230	226.207	182	260	289.984	182	180	239.446
182.1	180	226.207	182.1	270	289.984	182.1	160	239.446
182.2	190	226.207	182.2	270	289.984	182.2	230	239.446
182.3	200	226.207	182.3	410	289.984	182.3	250	239.446
182.4	310	226.207	182.4	340	289.984	182.4	190	239.446
182.5	200	226.207	182.5	290	289.984	182.5	170	239.446
182.6	240	226.207	182.6	290	289.984	182.6	170	239.446
182.7	260	226.207	182.7	350	289.984	182.7	200	239.446
182.8	170	226.207	182.8	200	289.984	182.8	150	239.446
182.9	160	226.207	182.9	260	289.984	182.9	210	239.446
183	300	226.207	183	420	289.984	183	270	239.446
183.1	240	226.207	183.1	230	289.984	183.1	210	239.446
183.2	270	226.207	183.2	240	289.984	183.2	170	239.446
183.3	160	226.207	183.3	230	289.984	183.3	260	239.446
183.4	240	226.207	183.4	360	289.984	183.4	170	239.446
183.5	210	226.207	183.5	430	289.984	183.5	310	239.446
183.6	200	226.207	183.6	310	289.984	183.6	200	239.446
183.7	260	226.207	183.7	360	289.984	183.7	250	239.446
183.8	270	226.207	183.8	370	289.984	183.8	200	239.446
183.9	230	226.207	183.9	180	289.984	183.9	230	239.446
184	170	226.207	184	280	289.984	184	190	239.446
184.1	290	226.207	184.1	390	289.984	184.1	280	239.446
184.2	160	226.207	184.2	310	289.984	184.2	260	239.446
184.3	220	226.207	184.3	370	289.984	184.3	300	239.446
184.4	220	226.207	184.4	450	289.984	184.4	280	239.446
184.5	290	226.207	184.5	390	289.984	184.5	290	239.446
184.6	160	226.207	184.6	350	289.984	184.6	260	239.446
184.7	160	226.207	184.7	400	289.984	184.7	360	239.446
184.8	240	226.207	184.8	340	289.984	184.8	280	239.446
184.9	240	226.207	184.9	230	289.984	184.9	120	239.446
185	150	226.207	185	200	289.984	185	270	239.446
185.1	140	226.207	185.1	280	289.984	185.1	180	239.446
185.2	230	226.207	185.2	290	289.984	185.2	250	239.446
185.3	270	226.207	185.3	250	289.984	185.3	250	239.446
185.4	240	226.207	185.4	220	289.984	185.4	220	239.446
185.5	250	226.207	185.5	320	289.984	185.5	240	239.446
185.6	280	226.207	185.6	330	289.984	185.6	320	239.446
185.7	270	226.207	185.7	260	289.984	185.7	230	239.446
185.8	320	226.207	185.8	270	289.984	185.8	180	239.446
185.9	230	226.207	185.9	190	289.984	185.9	260	239.446
186	170	226.207	186	280	289.984	186	270	239.446
186.1	180	226.207	186.1	210	289.984	186.1	210	239.446
186.2	120	226.207	186.2	260	289.984	186.2	220	239.446
186.3	190	226.207	186.3	130	289.984	186.3	190	239.446
186.4	230	226.207	186.4	260	289.984	186.4	300	239.446
186.5	230	226.207	186.5	250	289.984	186.5	240	239.446
186.6	150	226.207	186.6	220	289.984	186.6	230	239.446
186.7	240	226.207	186.7	270	289.984	186.7	260	239.446
186.8	260	226.207	186.8	240	289.984	186.8	210	239.446
186.9	150	226.207	186.9	200	289.984	186.9	260	239.446
187	150	226.207	187	270	289.984	187	200	239.446
187.1	270	226.207	187.1	270	289.984	187.1	270	239.446
187.2	190	226.207	187.2	280	289.984	187.2	150	239.446
187.3	290	226.207	187.3	300	289.984	187.3	270	239.446
187.4	210	226.207	187.4	240	289.984	187.4	110	239.446
187.5	310	226.207	187.5	320	289.984	187.5	100	239.446
187.6	360	226.207	187.6	380	289.984	187.6	240	239.446
187.7	370	226.207	187.7	250	289.984	187.7	190	239.446
187.8	230	226.207	187.8	230	289.984	187.8	190	239.446
187.9	250	226.207	187.9	170	289.984	187.9	140	239.446
188	260	226.207	188	280	289.984	188	150	239.446
188.1	180	226.207	188.1	290	289.984	188.1	230	239.446
188.2	250	226.207	188.2	360	289.984	188.2	240	239.446
188.3	220	226.207	188.3	260	289.984	188.3	270	239.446
188.4	180	226.207	188.4	200	289.984	188.4	230	239.446
188.5	170	226.207	188.5	270	289.984	188.5	180	239.446
188.6	180	226.207	188.6	190	289.984	188.6	310	239.446
188.7	140	226.207	188.7	230	289.984	188.7	230	239.446
188.8	240	226.207	188.8	230	289.984	188.8	330	239.446
188.9	280	226.207	188.9	260	289.984	188.9	290	239.446
189	320	226.207	189	160	289.984	189	190	239.446
189.1	220	226.207	189.1	320	289.984	189.1	250	239.446
189.2	300	226.207	189.2	230	289.984	189.2	170	239.446
189.3	200	226.207	189.3	220	289.984	189.3	230	239.446
189.4	320	226.207	189.4	240	289.984	189.4	280	239.446
189.5	310	226.207	189.5	370	289.984	189.5	220	239.446
189.6	270	226.207	189.6	340	289.984	189.6	300	239.446
189.7	250	226.207	189.7	250	289.984	189.7	260	239.446
189.8	240	226.207	189.8	280	289.984	189.8	270	239.446
189.9	280	226.207	189.9	250	289.984	189.9	350	239.446
190	240	226.207	190	290	289.984	190	290	239.446
190.1	180	226.207	190.1	280	289.984	190.1	250	239.446
190.2	240	226.207	190.2	310	289.984	190.2	300	239.446
190.3	210	226.207	190.3	350	289.984	190.3	380	239.446
190.4	200	226.207	190.4	240	289.984	190.4	230	239.446
190.5	260	226.207	190.5	160	289.984	190.5	320	239.446
190.6	200	226.207	190.6	350	289.984	190.6	190	239.446
190.7	230	226.207	190.7	290	289.984	190.7	180	239.446
190.8	240	226.207	190.8	300	289.984	190.8	260	239.446
190.9	190	226.207	190.9	390	289.984	190.9	150	239.446
191	230	226.207	191	400	289.984	191	250	239.446
191.1	140	226.207	191.1	280	289.984	191.1	190	239.446
191.2	150	226.207	191.2	330	289.984	191.2	140	239.446
191.3	210	226.207	191.3	210	289.984	191.3	230	239.446
191.4	160	226.207	191.4	350	289.984	191.4	210	239.446
191.5	210	226.207	191.5	360	289.984	191.5	210	239.446
191.6	250	226.207	191.6	320	289.984	191.6	230	239.446
191.7	200	226.207	191.7	370	289.984	191.7	290	239.446
191.8	170	226.207	191.8	360	289.984	191.8	300	239.446
191.9	150	226.207	191.9	310	289.984	191.9	380	239.446
192	270	226.207	192	210	289.984	192	360	239.446
192.1	250	226.207	192.1	330	289.984	192.1	310	239.446
192.2	270	226.207	192.2	240	289.984	192.2	240	239.446
192.3	200	226.207	192.3	340	289.984	192.3	270	239.446
192.4	220	226.207	192.4	330	289.984	192.4	340	239.446
192.5	240	226.207	192.5	290	289.984	192.5	280	239.446
192.6	260	226.207	192.6	280	289.984	192.6	210	239.446
192.7	260	226.207	192.7	270	289.984	192.7	240	239.446
192.8	190	226.207	192.8	450	289.984	192.8	270	239.446
192.9	190	226.207	192.9	320	289.984	192.9	220	239.446
193	200	226.207	193	470	289.984	193	270	239.446
193.1	340	226.207	193.1	290	289.984	193.1	270	239.446
193.2	270	226.207	193.2	320	289.984	193.2	210	239.446
193.3	260	226.207	193.3	270	289.984	193.3	170	239.446
193.4	240	226.207	193.4	320	289.984	193.4	260	239.446
193.5	250	226.207	193.5	220	289.984	193.5	260	239.446
193.6	260	226.207	193.6	240	289.984	193.6	240	239.446
193.7	180	226.207	193.7	410	289.984	193.7	220	239.446
193.8	310	226.207	193.8	340	289.984	193.8	270	239.446
193.9	200	226.207	193.9	300	289.984	193.9	250	239.446
194	240	226.207	194	310	289.984	194	220	239.446
194.1	170	226.207	194.1	350	289.984	194.1	210	239.446
194.2	220	226.207	194.2	290	289.984	194.2	240	239.446
194.3	210	226.207	194.3	280	289.984	194.3	270	239.446
194.4	210	226.207	194.4	270	289.984	194.4	320	239.446
194.5	210	226.207	194.5	350	289.984	194.5	250	239.446
194.6	120	226.207	194.6	450	289.984	194.6	160	239.446
194.7	260	226.207	194.7	360	289.984	194.7	200	239.446
194.8	150	226.207	194.8	340	289.984	194.8	270	239.446
194.9	190	226.207	194.9	330	289.984	194.9	240	239.446
195	180	226.207	195	350	289.984	195	310	239.446
195.1	220	226.207	195.1	230	289.984	195.1	230	239.446
195.2	190	226.207	195.2	270	289.984	195.2	190	239.446
195.3	150	226.207	195.3	280	289.984	195.3	310	239.446
195.4	160	226.207	195.4	300	289.984	195.4	220	239.446
195.5	270	226.207	195.5	280	289.984	195.5	230	239.446
195.6	230	226.207	195.6	350	289.984	195.6	200	239.446
195.7	160	226.207	195.7	360	289.984	195.7	310	239.446
195.8	240	226.207	195.8	240	289.984	195.8	250	239.446
195.9	280	226.207	195.9	230	289.984	195.9	340	239.446
196	260	226.207	196	340	289.984	196	340	239.446
196.1	210	226.207	196.1	280	289.984	196.1	210	239.446
196.2	360	226.207	196.2	180	289.984	196.2	190	239.446
196.3	270	226.207	196.3	240	289.984	196.3	180	239.446
196.4	270	226.207	196.4	300	289.984	196.4	370	239.446
196.5	260	226.207	196.5	210	289.984	196.5	200	239.446
196.6	210	226.207	196.6	330	289.984	196.6	210	239.446
196.7	270	226.207	196.7	190	289.984	196.7	110	239.446
196.8	220	226.207	196.8	220	289.984	196.8	220	239.446
196.9	180	226.207	196.9	280	289.984	196.9	220	239.446
197	130	226.207	197	350	289.984	197	270	239.446
197.1	250	226.207	197.1	320	289.984	197.1	260	239.446
197.2	260	226.207	197.2	260	289.984	197.2	270	239.446
197.3	190	226.207	197.3	210	289.984	197.3	210	239.446
197.4	260	226.207	197.4	180	289.984	197.4	240	239.446
197.5	330	226.207	197.5	250	289.984	197.5	170	239.446
197.6	170	226.207	197.6	220	289.984	197.6	200	239.446
197.7	130	226.207	197.7	230	289.984	197.7	280	239.446
197.8	120	226.207	197.8	150	289.984	197.8	180	239.446
197.9	280	226.207	197.9	320	289.984	197.9	290	239.446
198	250	226.207	198	290	289.984	198	200	239.446
198.1	250	226.207	198.1	250	289.984	198.1	230	239.446
198.2	270	226.207	198.2	340	289.984	198.2	310	239.446
198.3	160	226.207	198.3	330	289.984	198.3	240	239.446
198.4	130	226.207	198.4	210	289.984	198.4	180	239.446
198.5	150	226.207	198.5	220	289.984	198.5	230	239.446
198.6	230	226.207	198.6	220	289.984	198.6	250	239.446
198.7	220	226.207	198.7	290	289.984	198.7	210	239.446
198.8	260	226.207	198.8	330	289.984	198.8	300	239.446
198.9	250	226.207	198.9	310	289.984	198.9	270	239.446
199	140	226.207	199	220	289.984	199	160	239.446
199.1	190	226.207	199.1	250	289.984	199.1	250	239.446
199.2	190	226.207	199.2	270	289.984	199.2	230	239.446
199.3	220	226.207	199.3	270	289.984	199.3	270	239.446
199.4	190	226.207	199.4	230	289.984	199.4	350	239.446
199.5	210	226.207	199.5	260	289.984	199.5	310	239.446
199.6	310	226.207	199.6	350	289.984	199.6	280	239.446
199.7	210	226.207	199.7	390	289.984	199.7	270	239.446
199.8	240	226.207	199.8	270	289.984	199.8	220	239.446
[truncated: 1,912 more rows]

## Sheet: Figure 3c
time	irf	light_red_raw	light_red_fit	medium_blue_raw	medium_blue_fit	dark_blue_raw	dark_blue_fit	cyan_raw	cyan_fit
-2.472	0.334855	0.668369	0.275838	0.198471	0.389123	0.172392	0.366285	0.665291	0.308918
-2.444	0.316665	0.528487	0.317301	0.255088	0.4324	0.156904	0.421502	0.575605	0.351987
-2.416	0.30575	0.464268	0.355115	0.274904	0.455795	0.208285	0.445362	0.593543	0.38825
-2.388	0.351226	0.389876	0.383405	0.29189	0.496034	0.277649	0.475291	0.61148	0.400595
-2.36	0.313027	0.359356	0.416676	0.287643	0.490499	0.269942	0.512163	0.701166	0.480359
-2.332	0.291198	0.296409	0.412857	0.287643	0.481324	0.246821	0.53271	0.844664	0.551778
-2.304	0.30575	0.233462	0.454841	0.287643	0.482244	0.215992	0.540354	0.93435	0.492039
-2.276	0.358503	0.187682	0.447648	0.300382	0.512965	0.231407	0.552444	1.0061	0.555125
-2.248	0.336674	0.147625	0.411826	0.313121	0.509319	0.223699	0.540967	1.0061	0.564309
-2.22	0.300293	0.11329	0.428162	0.32586	0.501828	0.223699	0.558359	0.93435	0.610447
-2.192	0.307569	0.130458	0.37381	0.35983	0.489405	0.246821	0.50499	0.880538	0.431963
-2.164	0.302112	0.164793	0.395506	0.35983	0.483609	0.262235	0.526517	0.808789	0.490179
-2.136	0.322122	0.153348	0.426281	0.351338	0.492427	0.269942	0.519098	0.719103	0.433002
-2.108	0.260274	0.153348	0.462612	0.372569	0.46407	0.293064	0.559697	0.719103	0.558881
-2.08	0.278465	0.147625	0.406367	0.389554	0.461255	0.308478	0.540603	0.665291	0.544287
-2.052	0.274827	0.130458	0.388958	0.381062	0.452169	0.316185	0.523182	0.593543	0.483341
-2.024	0.307569	0.130458	0.377348	0.381062	0.463249	0.300771	0.510728	0.629417	0.424011
-1.996	0.313027	0.15907	0.414652	0.372569	0.489318	0.269942	0.514818	0.754978	0.486604
-1.968	0.265731	0.187682	0.382924	0.32586	0.455083	0.231407	0.500232	0.808789	0.413393
-1.94	0.32576	0.20485	0.382094	0.304628	0.472045	0.16975	0.514786	0.970224	0.415244
-1.912	0.323941	0.233462	0.384379	0.300382	0.48057	0.108092	0.517975	1.13166	0.427448
-1.884	0.334855	0.244907	0.380758	0.334352	0.504099	0.077264	0.516151	1.11372	0.429339
-1.856	0.24936	0.250629	0.413241	0.389554	0.467583	0.0618497	0.528316	0.952287	0.426536
-1.828	0.263912	0.262074	0.43184	0.436263	0.444398	0.0541426	0.532997	0.826726	0.495353
-1.8	0.258455	0.279242	0.399696	0.444756	0.434501	0.077264	0.521675	0.575605	0.481646
-1.772	0.360322	0.279242	0.379422	0.427771	0.480937	0.100385	0.519351	0.306547	0.469702
-1.744	0.291198	0.262074	0.429867	0.376815	0.465212	0.146628	0.514677	0.163049	0.407392
-1.716	0.254817	0.239185	0.388173	0.313121	0.443808	0.200578	0.525338	0.109238	0.46012
-1.688	0.238446	0.210572	0.424085	0.257919	0.424052	0.262235	0.540245	0.055426	0.468621
-1.66	0.265731	0.187682	0.431176	0.215456	0.424645	0.331599	0.550804	0.109238	0.540014
-1.632	0.285741	0.153348	0.519708	0.185732	0.440639	0.416378	0.548099	0.180987	0.531902
-1.604	0.300293	0.176237	0.397207	0.151762	0.44482	0.439499	0.502119	0.28861	0.411048
-1.576	0.338493	0.222017	0.376296	0.122038	0.46791	0.416378	0.499546	0.324484	0.40102
-1.548	0.222074	0.279242	0.35403	0.117792	0.428967	0.400963	0.495976	0.342422	0.397236
-1.52	0.218436	0.325021	0.403846	0.122038	0.408443	0.370135	0.542631	0.306547	0.451132
-1.492	0.278465	0.405136	0.37651	0.147516	0.42116	0.323892	0.499402	0.28861	0.400651
-1.464	0.243903	0.428026	0.364013	0.206964	0.409182	0.308478	0.50422	0.180987	0.393323
-1.436	0.232989	0.439471	0.364909	0.262166	0.402756	0.331599	0.505364	0.216861	0.396623
-1.408	0.329398	0.450916	0.375039	0.29189	0.436143	0.316185	0.517196	0.306547	0.455214
-1.38	0.318484	0.468083	0.373505	0.317367	0.451992	0.293064	0.497461	0.432108	0.389518
-1.352	0.307569	0.445193	0.344476	0.313121	0.459404	0.254528	0.488628	0.485919	0.38696
-1.324	0.247541	0.428026	0.376008	0.283397	0.431103	0.208285	0.498622	0.629417	0.377496
-1.296	0.280284	0.387969	0.403168	0.266412	0.434838	0.16975	0.527563	0.629417	0.50274
-1.268	0.358503	0.313577	0.362011	0.262166	0.465935	0.162042	0.505536	0.629417	0.435974
-1.24	0.314846	0.250629	0.401444	0.283397	0.469474	0.162042	0.504064	0.575605	0.372678
-1.212	0.327579	0.222017	0.389547	0.330106	0.471351	0.200578	0.510625	0.593543	0.387227
-1.184	0.311207	0.199127	0.433455	0.389554	0.466888	0.254528	0.538993	0.503857	0.509775
-1.156	0.320303	0.193405	0.341047	0.465987	0.468142	0.262235	0.487395	0.450045	0.38418
-1.128	0.263912	0.216295	0.363735	0.529682	0.443518	0.300771	0.489812	0.306547	0.369101
-1.1	0.307569	0.210572	0.359947	0.54242	0.452208	0.323892	0.504606	0.234798	0.428679
-1.072	0.293017	0.199127	0.362916	0.550913	0.448409	0.316185	0.488318	0.163049	0.365678
-1.044	0.282103	0.20485	0.32924	0.529682	0.437602	0.293064	0.47577	0.145112	0.366391
-1.016	0.263912	0.20485	0.360104	0.461741	0.43218	0.308478	0.469776	0.145112	0.353575
-0.988	0.340312	0.193405	0.420013	0.3938	0.451737	0.254528	0.508987	0.180987	0.46387
-0.96	0.263912	0.199127	0.347434	0.338599	0.432636	0.239114	0.473149	0.145112	0.347871
-0.932	0.289379	0.20485	0.361983	0.257919	0.432848	0.215992	0.488074	0.109238	0.406015
-0.904	0.252998	0.199127	0.341447	0.194225	0.420063	0.215992	0.467787	0.109238	0.343226
-0.876	0.21116	0.216295	0.386811	0.14327	0.38838	0.231407	0.492658	0.127175	0.398864
-0.848	0.223893	0.244907	0.339946	0.117792	0.377768	0.277649	0.466596	0.198924	0.345386
-0.82	0.309388	0.284964	0.371073	0.117792	0.409489	0.293064	0.513168	0.342422	0.454405
-0.792	0.225713	0.307854	0.356117	0.139023	0.390042	0.339306	0.480101	0.432108	0.345562
-0.764	0.245722	0.336466	0.339697	0.181486	0.38762	0.362428	0.482451	0.450045	0.348052
-0.736	0.28756	0.347911	0.342716	0.240934	0.40812	0.347013	0.485541	0.485919	0.349519
-0.708	0.26937	0.330744	0.366317	0.279151	0.405886	0.323892	0.475213	0.467982	0.35169
-0.68	0.260274	0.302132	0.346233	0.29189	0.405858	0.308478	0.473475	0.41417	0.341304
-0.652	0.198427	0.302132	0.374971	0.287643	0.372535	0.262235	0.515007	0.485919	0.397311
-0.624	0.30575	0.296409	0.387144	0.270658	0.413671	0.215992	0.529784	0.61148	0.476758
-0.596	0.263912	0.284964	0.353769	0.232442	0.401576	0.200578	0.496913	0.719103	0.355847
-0.568	0.322122	0.325021	0.364172	0.194225	0.426369	0.192871	0.491057	0.862601	0.35868
-0.54	0.418531	0.376524	0.464313	0.172994	0.483115	0.177457	0.567482	0.988161	0.469778
-0.512	0.320303	0.393691	0.407891	0.181486	0.47854	0.200578	0.531889	0.916413	0.430643
-0.484	0.380331	0.399413	0.378937	0.17724	0.491351	0.239114	0.521361	0.826726	0.372613
-0.456	0.336674	0.428026	0.403402	0.202718	0.483031	0.246821	0.527652	0.665291	0.379429
-0.428	0.365779	0.416581	0.453497	0.232442	0.494578	0.277649	0.576381	0.467982	0.502135
-0.4	0.353045	0.399413	0.464859	0.274904	0.489741	0.316185	0.587562	0.306547	0.513179
-0.372	0.398521	0.399413	0.477777	0.317367	0.509033	0.323892	0.600232	0.28861	0.523434
-0.344	0.349407	0.405136	0.459587	0.364076	0.497968	0.316185	0.566217	0.234798	0.417969
-0.316	0.40216	0.370801	0.456114	0.3938	0.522019	0.323892	0.598476	0.252735	0.478887
-0.288	0.374874	0.359356	0.446965	0.427771	0.519358	0.293064	0.590046	0.28861	0.433193
-0.26	0.336674	0.313577	0.448525	0.444756	0.504204	0.285356	0.593507	0.306547	0.442364
-0.232	0.36396	0.273519	0.486376	0.423524	0.501999	0.293064	0.632475	0.28861	0.562753
-0.204	0.389426	0.267797	0.440822	0.419278	0.510362	0.339306	0.590137	0.432108	0.447654
-0.176	0.425807	0.296409	0.478428	0.44051	0.529598	0.385549	0.591083	0.61148	0.441967
-0.148	0.393064	0.319299	0.519916	0.491465	0.527809	0.485742	0.631788	0.790852	0.559546
-0.12	0.482197	0.428026	0.585829	0.606115	0.566275	0.562813	0.674546	1.02404	0.621511
-0.092	0.607711	0.57681	0.546679	0.856645	0.643829	0.701541	0.665909	1.27516	0.468213
-0.064	0.864196	0.737039	0.68444	1.30675	0.805437	0.855684	0.757114	1.34691	0.570132
-0.036	1.50632	1.01744	0.856877	1.98616	1.17738	1.14855	0.938262	1.45453	0.639298
-0.008	2.31033	1.64691	1.26288	2.93732	1.74865	1.57245	1.29194	1.7774	0.811052
0.02	3.89654	2.67123	2.00359	4.35558	2.77945	2.37399	1.93797	2.29758	1.08903
0.048	6.35952	4.27352	3.31613	6.27915	4.46201	3.56859	3.10933	3.23031	1.7226
0.076	10.0103	6.71701	5.44986	9.06047	7.04431	5.44913	4.99434	4.66529	2.95932
0.104	15.442	10.0818	8.59168	12.759	10.9351	8.26994	7.77243	6.87157	4.61445
0.132	21.7941	14.3222	12.9931	17.9225	15.9719	12.0618	11.7858	9.86709	7.3194
0.16	30.2326	19.6841	19.078	24.3938	22.5984	16.7786	17.3288	13.7774	11.1871
0.188	40.4429	26.1791	26.8976	32.0456	30.9179	22.7748	24.5183	19.4814	16.6585
0.216	51.9993	33.8472	36.314	40.4235	40.8062	29.8884	33.2917	26.6025	23.4736
0.244	62.5806	42.6712	46.9032	49.4893	51.1481	37.6726	43.3049	34.9971	32.0997
0.272	74.1152	52.3365	58.0591	58.4363	62.188	46.4896	54.1307	44.2527	41.8114
0.3	84.0508	62.0532	69.4577	67.0902	72.9109	56.0464	65.3684	54.5128	52.4673
0.328	92.5312	71.3121	79.6311	75.3789	82.8132	65.1871	75.7658	63.7864	63.5731
0.356	96.5658	79.5067	88.418	82.5509	90.2793	73.8191	85.0456	72.7012	74.0151
0.384	99.68	85.8129	95.0689	88.5042	95.9488	81.4414	92.5744	80.2527	83.656
0.412	99.4726	90.139	98.7058	92.3046	99.1167	86.7362	97.3614	86.8178	90.9407
0.44	97.0297	92.5654	99.81	93.6677	99.88	89.4491	99.9	91.0689	96.2746
0.468	92.5221	92.6855	98.117	92.5509	98.3645	90.3355	99.6907	93.4007	99.052
0.496	86.1372	90.7628	94.0042	89.8927	94.69	88.4318	97.0487	93.6339	99.32
0.524	78.2753	87.089	87.913	84.8184	89.1516	84.4395	92.3231	92.2348	97.2407
0.552	69.9623	81.481	80.6194	79.2006	82.3437	79.4607	86.2899	88.737	92.9788
0.58	62.5934	74.2592	72.4635	73.0307	75.2375	73.7266	79.1027	83.9478	87.312
0.608	54.3968	66.7342	64.3933	66.6401	67.5753	66.9443	71.6879	78.5846	80.7516
0.636	47.388	58.4881	56.3328	59.6847	60.1273	60.5397	63.9931	72.468	73.3156
0.664	41.1014	50.2707	48.7302	53.4596	53.122	54.189	56.6162	65.6698	65.9073
0.692	35.4442	42.7227	41.9547	47.0265	46.6429	47.6534	49.7656	59.0689	58.9032
0.72	29.7688	36.0732	35.7055	41.1879	40.4514	41.3875	43.3684	53.2213	51.8186
0.748	25.5268	29.8529	30.4271	35.7441	35.058	35.7536	37.8683	47.894	45.6896
0.776	22.3998	24.594	25.933	30.8439	30.6186	30.3432	33.0443	42.8716	40.0474
0.804	19.1037	20.2106	22.1753	26.3811	26.6295	25.5339	28.8569	38.6204	35.2986
0.832	16.8008	16.5825	18.9106	22.6783	23.3423	21.5802	25.2896	34.2796	31.0032
0.86	14.3979	13.6183	16.184	19.4426	20.4114	18.1428	22.214	29.9747	27.3521
0.888	12.4297	11.2492	14.0081	16.6189	17.8766	15.322	19.6673	25.7953	24.1776
0.916	11.0799	9.54391	12.1709	14.4532	15.8423	13.164	17.5531	22.2617	21.3891
0.944	9.8539	8.16479	10.7248	12.6953	14.1269	11.5994	15.7575	19.1586	19.2493
0.972	8.44596	7.03747	9.43694	11.2431	12.5353	10.4665	14.2455	16.8985	17.4471
1	7.82749	6.17338	8.28821	10.0116	11.3493	9.75742	12.8749	15.1406	15.8036
1.028	6.96526	5.46379	7.34716	9.20059	10.2925	9.37206	11.8137	13.8312	14.5849
1.056	6.13214	4.88582	6.48621	8.47023	9.32306	9.04836	10.7745	12.9523	13.2558
1.084	5.35177	4.40514	5.81797	7.79083	8.41725	8.84027	9.91769	12.1989	12.2267
1.112	4.87336	4.03318	5.14163	7.24306	7.69258	8.51657	9.14875	11.7505	11.3074
1.14	4.39678	3.66122	4.79262	6.79295	7.06029	8.20058	8.66058	11.0509	11.0694
1.168	4.02387	3.35793	4.20294	6.27066	6.54097	7.66108	7.98145	10.3514	10.0548
1.196	3.7019	2.96308	3.78109	5.82904	6.09874	7.19094	7.44206	9.29309	9.36162
1.224	3.22713	2.65406	3.4414	5.48085	5.62006	6.67457	6.99619	8.41417	8.9143
1.252	2.88515	2.32216	3.11125	5.10293	5.20168	6.30462	6.59818	7.49937	8.45105
1.28	2.59229	1.97309	2.73367	4.75049	4.8277	5.97322	6.18281	7.19444	7.93755
1.308	2.35217	1.6698	2.54714	4.45325	4.50427	5.81908	5.86671	6.88951	7.6224
1.336	2.39401	1.45807	2.27496	4.18998	4.33842	5.60328	5.55865	6.92538	7.23502
1.364	1.97563	1.24062	2.05677	3.95643	4.0483	5.29499	5.2612	7.05094	6.95104
1.392	1.84466	1.07466	1.95268	3.79507	3.8193	4.93276	5.06818	6.97919	6.77981
1.42	1.73734	1.01744	1.7604	3.60824	3.63902	4.57052	4.85015	6.49489	6.55659
1.448	1.56271	0.988827	1.67988	3.4766	3.45796	4.23141	4.65691	6.15408	6.40506
1.476	1.50632	0.937325	1.45004	3.35346	3.31994	3.95395	4.42674	5.81327	6.08546
1.504	1.42628	0.885823	1.38657	3.26004	3.20338	3.84605	4.2888	5.27516	6.0181
1.532	1.26984	0.885823	1.28327	3.14964	3.06654	3.77669	4.14931	5.07785	5.911
1.56	1.07157	0.840043	1.12931	3.15813	2.89045	3.74586	3.92608	5.11372	5.52745
1.588	1.06065	0.788541	1.07261	3.11142	2.78289	3.64566	3.83468	5.29309	5.50344
1.616	0.949691	0.782818	0.974222	3.04348	2.67483	3.66108	3.68818	5.47247	5.32493
1.644	0.927863	0.817153	0.902434	2.94582	2.5915	3.54547	3.572	6.06439	5.26402
1.672	0.836911	0.811431	0.776196	2.88212	2.50457	3.42216	3.41795	6.31552	5.02178
1.7	0.844187	0.794263	0.774631	2.67406	2.45173	3.29884	3.34425	6.44108	4.91256
1.728	0.749597	0.742761	0.778129	2.53817	2.37851	3.29114	3.26751	6.38726	4.90314
1.756	0.649549	0.662647	0.693191	2.42777	2.27514	3.17553	3.19225	6.29758	4.81601
1.784	0.620445	0.55392	0.65784	2.36408	2.20833	3.09846	3.09646	5.7774	4.68882
1.812	0.614987	0.462361	0.669553	2.26641	2.17187	3.02139	3.04704	5.47247	4.677
1.84	0.584064	0.416581	0.600549	2.24943	2.1126	2.89807	2.97557	5.16753	4.6158
1.868	0.565873	0.382246	0.585828	2.18149	2.07423	2.68998	2.90412	4.91641	4.55115
1.896	0.560416	0.387969	0.603478	2.14327	2.04539	2.4973	2.8662	4.55767	4.60357
1.924	0.527673	0.422303	0.583854	2.04561	2.01339	2.3894	2.77044	4.41417	4.41854
1.952	0.502207	0.48525	0.492144	1.96068	1.98083	2.30462	2.71433	4.19892	4.36469
1.98	0.47674	0.513863	0.524574	1.87575	1.93738	2.26609	2.65532	4.21686	4.25511
2.008	0.442178	0.559642	0.526123	1.81206	1.8968	2.24297	2.63859	4.27067	4.37712
2.036	0.485835	0.571087	0.452653	1.72713	1.88865	2.26609	2.53062	4.57561	4.15271
2.064	0.518578	0.548197	0.448799	1.68467	1.8941	2.25838	2.5265	4.7191	4.22126
2.092	0.407617	0.462361	0.45952	1.67618	1.854	2.26609	2.48425	5.07785	4.18411
2.12	0.454912	0.399413	0.447389	1.71015	1.83119	2.31233	2.40287	5.22135	4.02831
2.148	0.387607	0.330744	0.476668	1.79932	1.79345	2.35857	2.43537	5.18547	4.22155
2.176	0.407617	0.279242	0.439859	1.90548	1.7745	2.39711	2.33199	4.98816	4.00832
2.204	0.349407	0.233462	0.407744	1.97766	1.72994	2.39711	2.3025	4.95229	3.96328
2.232	0.405798	0.222017	0.441507	1.9989	1.73442	2.34316	2.27121	4.62942	3.99432
2.26	0.409436	0.199127	0.424868	1.9904	1.72673	2.18902	2.25877	4.3783	3.94798
2.288	0.365779	0.199127	0.451941	1.89699	1.69713	2.10424	2.2381	4.34242	4.03604
2.316	0.394883	0.216295	0.353222	1.79083	1.7016	2.00405	2.12926	4.27067	3.76478
2.344	0.349407	0.256352	0.390354	1.72713	1.66306	1.9578	2.13295	4.01955	3.78924
2.372	0.345769	0.296409	0.39217	1.68467	1.64488	1.9501	2.09154	3.9478	3.77474
2.4	0.331217	0.347911	0.385485	1.62947	1.61834	1.96551	2.09418	3.87605	3.85248
2.428	0.34395	0.365079	0.373724	1.62522	1.6103	1.92697	2.01988	3.66081	3.70239
2.456	0.365779	0.359356	0.376953	1.58701	1.60575	1.91927	1.99447	3.55318	3.66564
2.484	0.360322	0.365079	0.308563	1.52331	1.60924	1.85761	1.93862	3.58906	3.58154
2.512	0.383969	0.370801	0.306135	1.4851	1.60105	1.83449	1.90955	3.51731	3.54458
2.54	0.314846	0.359356	0.380415	1.43414	1.56762	1.91156	1.90178	3.4635	3.57384
2.568	0.322122	0.410858	0.371246	1.3662	1.55136	1.98092	1.88697	3.48143	3.60579
2.596	0.376693	0.450916	0.385096	1.37045	1.57097	1.98092	1.87593	3.35587	3.63103
2.624	0.289379	0.428026	0.369879	1.39592	1.51915	1.98863	1.83526	3.26619	3.54234
2.652	0.30575	0.410858	0.41889	1.42565	1.50105	1.93468	1.80277	3.24825	3.45997
2.68	0.251179	0.428026	0.38639	1.46811	1.46255	1.81908	1.76848	3.1765	3.44382
2.708	0.30575	0.365079	0.302928	1.4851	1.46455	1.68805	1.71888	3.19444	3.35032
2.736	0.260274	0.325021	0.29729	1.42989	1.43602	1.54933	1.69075	3.35587	3.3178
2.764	0.333036	0.342189	0.323638	1.37469	1.45383	1.43372	1.69233	3.44556	3.28796
2.792	0.302112	0.359356	0.331378	1.29826	1.44083	1.37206	1.67676	3.4635	3.32726
2.82	0.302112	0.353634	0.37052	1.25155	1.43163	1.31811	1.65757	3.53525	3.30908
2.848	0.280284	0.399413	0.325467	1.25155	1.4129	1.29499	1.64859	3.39175	3.3461
2.876	0.334855	0.450916	0.330565	1.29826	1.42983	1.35665	1.59841	3.19444	3.25824
2.904	0.252998	0.50814	0.35106	1.33223	1.39176	1.40289	1.56044	3.05094	3.16573
2.932	0.333036	0.565365	0.332456	1.37894	1.40047	1.39518	1.5398	3.01507	3.14291
2.96	0.289379	0.605422	0.258966	1.37045	1.38433	1.33353	1.50493	2.90744	3.11916
2.988	0.318484	0.605422	0.352709	1.34921	1.38797	1.27187	1.53705	2.97919	3.19918
3.016	0.216617	0.588255	0.261547	1.29826	1.33908	1.16397	1.46766	3.10475	3.07293
3.044	0.245722	0.525308	0.327648	1.2473	1.31707	1.11002	1.47513	3.23031	3.09615
3.072	0.307569	0.433748	0.28602	1.14115	1.33753	1.05607	1.45303	3.23031	3.08102
3.1	0.32576	0.347911	0.399576	1.06896	1.3426	1.04836	1.45524	3.23031	3.11402
3.128	0.334855	0.273519	0.296013	0.98828	1.35	1.04836	1.39177	3.1765	2.9767
3.156	0.309388	0.20485	0.297497	0.967049	1.34997	1.12543	1.41138	3.01507	3.00496
3.184	0.340312	0.153348	0.290561	0.916093	1.34713	1.14855	1.36677	2.74601	2.92508
3.212	0.316665	0.124735	0.304865	0.928832	1.33202	1.27187	1.34699	2.60251	2.9121
3.24	0.307569	0.119013	0.354958	0.962803	1.31795	1.38748	1.39921	2.56664	3.12263
3.268	0.232989	0.130458	0.257611	1.00951	1.27689	1.50308	1.30542	2.47695	2.86317
3.296	0.282103	0.147625	0.369951	1.00102	1.26645	1.48767	1.32665	2.49489	2.9553
3.324	0.291198	0.187682	0.362739	1.03499	1.27377	1.45684	1.34128	2.63839	3.05229
3.352	0.323941	0.239185	0.320513	1.03499	1.27251	1.34894	1.29944	2.79982	2.90867
3.38	0.294836	0.290687	0.320684	0.996773	1.26154	1.26416	1.26962	2.81776	2.89767
3.408	0.313027	0.330744	0.24669	0.967049	1.26362	1.17168	1.21711	3.05094	2.74664
3.436	0.280284	0.347911	0.264574	0.967049	1.24847	1.13314	1.20129	3.26619	2.72541
3.464	0.278465	0.336466	0.23662	0.979788	1.23023	1.13314	1.17858	3.32	2.70429
3.492	0.273008	0.302132	0.238328	1.00527	1.21266	1.10231	1.16483	3.23031	2.67666
3.52	0.300293	0.239185	0.234369	1.03074	1.21359	1.01753	1.14707	3.24825	2.65723
3.548	0.26755	0.20485	0.329612	1.02225	1.19634	0.917341	1.20817	2.97919	2.86846
3.576	0.256636	0.20485	0.309185	0.98828	1.18555	0.871098	1.17144	2.72807	2.73341
3.604	0.278465	0.216295	0.266306	0.933079	1.17841	0.847977	1.11764	2.62045	2.60949
3.632	0.26937	0.244907	0.284146	0.899108	1.16562	0.84027	1.12256	2.5487	2.6456
3.66	0.24936	0.307854	0.36339	0.890616	1.14833	0.863391	1.15078	2.45901	2.68515
3.688	0.307569	0.330744	0.28767	0.928832	1.16128	0.886513	1.10052	2.53076	2.61214
3.716	0.262093	0.342189	0.262901	0.992527	1.14886	0.855684	1.06483	2.44108	2.53412
3.744	0.26755	0.365079	0.367191	1.04348	1.14268	0.78632	1.11696	2.36933	2.6869
3.772	0.289379	0.382246	0.316935	1.09868	1.13675	0.778613	1.07324	2.31552	2.56031
3.8	0.307569	0.370801	0.291326	1.17087	1.14247	0.78632	1.03805	2.27964	2.48831
3.828	0.236627	0.376524	0.24131	1.21758	1.11469	0.824855	1.01576	2.10027	2.46578
3.856	0.340312	0.370801	0.275253	1.23456	1.14003	0.855684	1.01935	2.11821	2.49658
3.884	0.258455	0.319299	0.254996	1.26854	1.11153	0.871098	1.00593	1.97471	2.47564
3.912	0.302112	0.262074	0.269827	1.26004	1.11381	0.847977	0.988205	1.86709	2.39725
3.94	0.234808	0.20485	0.35139	1.23456	1.08579	0.809441	1.00251	1.74152	2.44913
3.968	0.278465	0.176237	0.24892	1.1921	1.08082	0.740077	0.966177	1.75946	2.37984
3.996	0.313027	0.147625	0.279399	1.17087	1.09249	0.724663	0.986894	1.6339	2.4732
4.024	0.232989	0.153348	0.250874	1.14539	1.06419	0.740077	0.946514	1.59803	2.334
4.052	0.251179	0.15907	0.250605	1.14115	1.05133	0.716956	0.93643	1.52628	2.32313
4.08	0.278465	0.18196	0.303512	1.12416	1.04978	0.724663	0.961135	1.45453	2.42371
4.108	0.26937	0.147625	0.266893	1.1369	1.04759	0.73237	0.915025	1.41865	2.28821
4.136	0.265731	0.124735	0.284506	1.14115	1.03991	0.724663	0.941261	1.58009	2.38918
4.164	0.245722	0.107568	0.318591	1.12841	1.02387	0.67842	0.965967	1.75946	2.48941
4.192	0.229351	0.11329	0.275014	1.10293	1.00117	0.693834	0.893087	1.95677	2.23659
4.22	0.278465	0.11329	0.327753	1.04773	1.00937	0.663006	0.918949	2.17202	2.34662
4.248	0.223893	0.141903	0.309769	0.971295	0.994097	0.632177	0.874088	2.22583	2.21221
4.276	0.278465	0.153348	0.276741	0.894862	0.995891	0.555106	0.868712	2.06439	2.19714
4.304	0.300293	0.187682	0.277991	0.843907	1.01148	0.57052	0.879766	2.06439	2.24338
4.332	0.313027	0.20485	0.260498	0.797197	1.0178	0.562813	0.854148	2.08233	2.17074
4.36	0.280284	0.233462	0.320893	0.788705	1.00973	0.585934	0.853287	2.11821	2.21517
4.388	0.331217	0.256352	0.242166	0.818429	1.01964	0.663006	0.822158	2.27964	2.13131
4.416	0.276646	0.296409	0.316319	0.848153	1.00394	0.755491	0.834905	2.58457	2.22888
4.444	0.26755	0.284964	0.266058	0.848153	0.982842	0.740077	0.811218	2.65632	2.14032
4.472	0.302112	0.279242	0.441058	0.869384	0.985658	0.755491	0.958459	2.6922	2.06875
4.5	0.740501	0.284964	0.388953	0.882123	1.17972	0.740077	0.897205	2.6922	2.33345
4.528	0.205703	0.319299	0.347153	0.822675	1.04971	0.67842	0.837837	2.71013	2.1791
4.556	0.26755	0.347911	0.268961	0.767473	1.00082	0.67842	0.791279	2.65632	2.07501
4.584	0.347588	0.399413	0.297719	0.754735	1.00968	0.747784	0.810905	2.65632	2.15788
4.612	0.265731	0.433748	0.368092	0.720764	0.973832	0.740077	0.834924	2.62045	2.19248
4.64	0.34395	0.410858	0.280924	0.665563	0.989315	0.755491	0.775437	2.47695	1.99682
4.668	0.32576	0.370801	0.272792	0.661316	0.978515	0.763198	0.776089	2.17202	2.04303
4.696	0.216617	0.313577	0.26375	0.665563	0.92542	0.693834	0.743637	1.84915	1.97725
4.724	0.334855	0.273519	0.310197	0.661316	0.948936	0.57052	0.765579	1.54422	2.07363
4.752	0.318484	0.244907	0.328351	0.674055	0.954148	0.508863	0.772959	1.36484	2.05227
4.78	0.374874	0.256352	0.329372	0.750488	0.970743	0.454913	0.749599	1.31103	1.99285
4.808	0.298474	0.239185	0.308879	0.831168	0.951391	0.431792	0.778578	1.43659	2.09791
4.836	0.300293	0.256352	0.283993	0.894862	0.933316	0.439499	0.748949	1.59803	2.02486
4.864	0.298474	0.239185	0.254202	0.92034	0.92544	0.485742	0.711824	1.70565	1.88963
4.892	0.314846	0.233462	0.272183	0.958556	0.920386	0.524277	0.705646	1.68771	1.8816
4.92	0.243903	0.216295	0.309349	0.945817	0.885662	0.578227	0.754874	1.6339	2.04424
4.948	0.316665	0.22774	0.317517	0.933079	0.895987	0.616763	0.722413	1.43659	1.91443
4.976	0.289379	0.22774	0.281788	0.928832	0.887443	0.62447	0.698808	1.25722	1.89377
5.004	0.278465	0.244907	0.310345	0.95431	0.875467	0.663006	0.719415	1.18547	1.93984
5.032	0.311207	0.239185	0.307402	0.92034	0.880972	0.67842	0.711904	1.20341	1.93456
5.06	0.296655	0.250629	0.300709	0.882123	0.875396	0.663006	0.664511	1.29309	1.80307
5.088	0.32576	0.262074	0.314713	0.801444	0.882956	0.62447	0.691677	1.4904	1.90279
5.116	0.276646	0.273519	0.326638	0.720764	0.866743	0.647592	0.680494	1.68771	1.82797
5.144	0.354864	0.296409	0.260076	0.652824	0.884591	0.609056	0.643996	1.7774	1.75142
5.172	0.291198	0.336466	0.311205	0.635839	0.866264	0.578227	0.671878	1.7774	1.86114
5.2	0.296655	0.370801	0.304758	0.674055	0.859652	0.562813	0.661254	1.68771	1.84568
5.228	0.251179	0.399413	0.325941	0.741996	0.831514	0.578227	0.712749	1.59803	1.94553
5.256	0.24936	0.428026	0.24268	0.809936	0.812569	0.562813	0.626841	1.47247	1.75916
5.284	0.302112	0.468083	0.308738	0.83966	0.819602	0.578227	0.611742	1.38278	1.68123
5.312	0.245722	0.490973	0.304817	0.873631	0.80548	0.616763	0.640551	1.34691	1.79396
5.34	0.302112	0.50814	0.287931	0.852399	0.819949	0.62447	0.618814	1.40072	1.72089
5.368	0.262093	0.50814	0.299533	0.848153	0.795686	0.62447	0.605531	1.41865	1.65181
5.396	0.316665	0.48525	0.250916	0.83966	0.81012	0.62447	0.607425	1.47247	1.64931
5.424	0.262093	0.433748	0.273641	0.835414	0.795535	0.62447	0.625772	1.58009	1.70272
5.452	0.247541	0.405136	0.293298	0.792951	0.77672	0.593642	0.641645	1.72359	1.69592
5.48	0.243903	0.365079	0.336139	0.763227	0.758838	0.578227	0.642965	1.7774	1.74543
5.508	0.307569	0.347911	0.352073	0.699533	0.776976	0.547399	0.619316	1.7774	1.62262
5.536	0.30575	0.336466	0.287324	0.644331	0.784477	0.508863	0.608005	1.70565	1.66939
5.564	0.294836	0.313577	0.2769	0.614607	0.781904	0.408671	0.610297	1.6339	1.65192
5.592	0.26755	0.279242	0.273284	0.618854	0.766336	0.331599	0.585435	1.54422	1.58842
5.62	0.242084	0.267797	0.270883	0.618854	0.747729	0.262235	0.579583	1.52628	1.57537
5.648	0.258455	0.250629	0.304844	0.652824	0.736937	0.262235	0.591447	1.6339	1.62153
5.676	0.340312	0.267797	0.310107	0.708025	0.767279	0.285356	0.628296	1.88502	1.72575
5.704	0.282103	0.296409	0.295473	0.746242	0.756721	0.385549	0.594474	2.11821	1.66044
5.732	0.245722	0.319299	0.261107	0.767473	0.736163	0.478035	0.573855	2.2617	1.58041
5.76	0.278465	0.325021	0.235541	0.809936	0.735131	0.609056	0.545798	2.38726	1.51254
5.788	0.229351	0.319299	0.275342	0.835414	0.707277	0.639884	0.543913	2.4052	1.4964
5.816	0.338493	0.290687	0.25905	0.818429	0.740117	0.616763	0.560243	2.29758	1.48761
5.844	0.252998	0.267797	0.315225	0.831168	0.718902	0.562813	0.539138	2.06439	1.47888
5.872	0.311207	0.250629	0.336211	0.831168	0.730885	0.485742	0.59272	1.97471	1.64521
5.9	0.273008	0.239185	0.259606	0.80569	0.722408	0.362428	0.532563	1.81327	1.46148
5.928	0.258455	0.250629	0.31004	0.767473	0.710818	0.308478	0.580023	1.65184	1.6256
5.956	0.26937	0.250629	0.252709	0.733503	0.698197	0.316185	0.520092	1.41865	1.43619
5.984	0.26755	0.267797	0.234924	0.665563	0.703024	0.347013	0.517177	1.34691	1.42465
6.012	0.263912	0.290687	0.25327	0.644331	0.689269	0.454913	0.513806	1.13166	1.41518
6.04	0.234808	0.307854	0.288567	0.631592	0.667205	0.539692	0.527571	0.988161	1.46394
6.068	0.276646	0.325021	0.280028	0.631592	0.673505	0.585934	0.517387	0.898475	1.45308
6.096	0.309388	0.342189	0.231552	0.669809	0.70049	0.593642	0.501204	0.970224	1.37832
6.124	0.238446	0.325021	0.311348	0.712272	0.669446	0.562813	0.558001	1.02404	1.49076
6.152	0.334855	0.290687	0.291637	0.708025	0.700497	0.424085	0.499705	1.13166	1.36888
6.18	0.280284	0.267797	0.273443	0.712272	0.683093	0.323892	0.500435	1.22135	1.41785
6.208	0.303931	0.222017	0.27135	0.720764	0.686033	0.254528	0.49181	1.25722	1.3364
6.236	0.28756	0.193405	0.300225	0.652824	0.685801	0.215992	0.49802	1.16753	1.33877
6.264	0.240265	0.18196	0.250381	0.584883	0.651872	0.215992	0.500885	1.02404	1.33828
6.292	0.262093	0.18196	0.234892	0.525435	0.644634	0.285356	0.486556	1.0061	1.33485
6.32	0.203884	0.187682	0.266129	0.470234	0.612958	0.347013	0.512426	0.952287	1.37396
6.348	0.282103	0.20485	0.297543	0.410786	0.631607	0.385549	0.542543	0.916413	1.43333
6.376	0.313027	0.210572	0.336977	0.423524	0.648776	0.424085	0.557357	1.0061	1.42121
6.404	0.254817	0.222017	0.246731	0.465987	0.633025	0.431792	0.488096	1.11372	1.31172
6.432	0.265731	0.22774	0.266002	0.546667	0.627303	0.424085	0.48627	1.05991	1.29238
6.46	0.278465	0.20485	0.299237	0.606115	0.631636	0.424085	0.535712	1.11372	1.46031
6.488	0.302112	0.187682	0.236665	0.648577	0.637479	0.431792	0.472472	1.16753	1.27335
6.516	0.26755	0.187682	0.302962	0.703779	0.629385	0.416378	0.518184	1.23928	1.43511
6.544	0.258455	0.176237	0.311244	0.763227	0.617155	0.416378	0.521857	1.29309	1.42033
6.572	0.318484	0.170515	0.26849	0.763227	0.635335	0.424085	0.475184	1.41865	1.24169
6.6	0.220255	0.20485	0.27228	0.792951	0.596895	0.408671	0.495223	1.43659	1.30187
6.628	0.30575	0.239185	0.266679	0.843907	0.613528	0.408671	0.471023	1.52628	1.23913
6.656	0.262093	0.267797	0.284973	0.831168	0.605564	0.424085	0.505533	1.4904	1.34502
6.684	0.223893	0.313577	0.291605	0.784459	0.576976	0.439499	0.457323	1.45453	1.22005
6.712	0.303931	0.376524	0.25393	0.758981	0.596809	0.447206	0.454034	1.40072	1.20328
6.74	0.26755	0.399413	0.279499	0.703779	0.590395	0.501156	0.460485	1.40072	1.25277
6.768	0.263912	0.410858	0.23871	0.644331	0.587166	0.508863	0.436029	1.34691	1.17711
6.796	0.260274	0.399413	0.305692	0.614607	0.576682	0.508863	0.457814	1.31103	1.16522
6.824	0.273008	0.359356	0.270757	0.580637	0.580447	0.508863	0.477182	1.29309	1.23819
6.852	0.198427	0.290687	0.239124	0.572144	0.542402	0.493449	0.447268	1.31103	1.17516
6.88	0.283922	0.22774	0.255299	0.572144	0.56287	0.454913	0.446494	1.34691	1.2174
6.908	0.30575	0.187682	0.235558	0.559406	0.577221	0.46262	0.439096	1.40072	1.13524
6.936	0.227532	0.170515	0.289886	0.546667	0.558224	0.454913	0.454857	1.54422	1.19803
6.964	0.24936	0.170515	0.230156	0.550913	0.555214	0.447206	0.431338	1.68771	1.13146
6.992	0.254817	0.176237	0.288506	0.546667	0.541896	0.470328	0.468336	1.74152	1.23815
7.02	0.263912	0.199127	0.313117	0.555159	0.542977	0.439499	0.49	1.70565	1.23293
7.048	0.209341	0.176237	0.338572	0.58913	0.521442	0.385549	0.494508	1.6339	1.28917
7.076	0.262093	0.147625	0.342142	0.627346	0.525716	0.339306	0.478291	1.43659	1.22941
7.104	0.26755	0.11329	0.32445	0.648577	0.531188	0.308478	0.45981	1.25722	1.16748
7.132	0.280284	0.0846781	0.29027	0.635839	0.538583	0.262235	0.427629	1.11372	1.10348
7.16	0.282103	0.0617883	0.272186	0.618854	0.54223	0.308478	0.425773	0.952287	1.08523
7.188	0.309388	0.0789557	0.264848	0.58913	0.55862	0.362428	0.436114	0.754978	1.13659
7.216	0.242084	0.096123	0.284465	0.559406	0.534653	0.416378	0.416545	0.701166	1.06511
7.244	0.273008	0.119013	0.253124	0.559406	0.529913	0.470328	0.419269	0.557668	1.0584
7.272	0.205703	0.141903	0.215008	0.610361	0.497959	0.508863	0.401781	0.41417	1.05555
7.3	0.28756	0.141903	0.326822	0.652824	0.518404	0.46262	0.469944	0.41417	1.1511
7.328	0.331217	0.130458	0.253397	0.686794	0.542591	0.447206	0.432833	0.521794	1.09945
7.356	0.313027	0.13618	0.273701	0.69104	0.556032	0.46262	0.451579	0.557668	1.09382
7.384	0.256636	0.15907	0.228956	0.665563	0.526229	0.447206	0.407618	0.73704	1.03058
7.412	0.314846	0.20485	0.262112	0.593376	0.54498	0.454913	0.43636	0.952287	1.0772
7.44	0.353045	0.267797	0.254318	0.525435	0.560288	0.508863	0.429438	1.09578	1.08186
7.468	0.247541	0.325021	0.276794	0.465987	0.531896	0.501156	0.431466	1.22135	1.0705
7.496	0.302112	0.347911	0.27288	0.453248	0.527697	0.454913	0.445554	1.29309	1.126
7.524	0.282103	0.347911	0.331721	0.457495	0.536848	0.400963	0.465343	1.31103	1.11715
7.552	0.329398	0.313577	0.307427	0.491465	0.53415	0.354721	0.441258	1.36484	1.1136
7.58	0.265731	0.256352	0.303492	0.50845	0.520183	0.285356	0.451761	1.32897	1.04467
7.608	0.32576	0.20485	0.244098	0.538174	0.530178	0.239114	0.411563	1.20341	0.990965
7.636	0.316665	0.170515	0.306032	0.538174	0.529087	0.215992	0.470876	1.20341	1.10007
7.664	0.302112	0.153348	0.255724	0.521189	0.526342	0.231407	0.419739	1.18547	0.982323
7.692	0.302112	0.147625	0.246214	0.499958	0.518054	0.215992	0.411583	1.04197	0.981156
7.72	0.238446	0.176237	0.337672	0.521189	0.485849	0.254528	0.446202	1.11372	1.08614
7.748	0.294836	0.199127	0.355595	0.533928	0.498504	0.308478	0.462843	1.23928	1.07958
7.776	0.280284	0.222017	0.258714	0.563652	0.486969	0.331599	0.40315	1.23928	0.95612
7.804	0.323941	0.210572	0.307046	0.597622	0.50268	0.354721	0.395933	1.18547	0.946855
7.832	0.278465	0.18196	0.23756	0.618854	0.490232	0.400963	0.397844	1.20341	0.935334
7.86	0.223893	0.13618	0.318209	0.606115	0.457732	0.416378	0.457049	0.988161	1.04949
7.888	0.234808	0.096123	0.313828	0.580637	0.446488	0.416378	0.416239	0.808789	0.990322
7.916	0.218436	0.0675107	0.230566	0.54242	0.429651	0.46262	0.38924	0.719103	0.923225
7.944	0.340312	0.0789557	0.309367	0.538174	0.473141	0.478035	0.391665	0.665291	0.910478
7.972	0.26937	0.119013	0.339547	0.533928	0.461654	0.485742	0.439888	0.719103	1.08385
8	0.263912	0.153348	0.276763	0.525435	0.453585	0.470328	0.392744	0.898475	0.897317
8.028	0.302112	0.20485	0.250742	0.525435	0.46841	0.470328	0.38602	0.970224	0.899917
8.056	0.220255	0.250629	0.373293	0.516943	0.433786	0.447206	0.467619	0.988161	1.12364
8.084	0.318484	0.290687	0.282554	0.461741	0.462232	0.454913	0.416961	1.04197	1.00993
8.112	0.251179	0.319299	0.306224	0.432017	0.441839	0.454913	0.419674	0.93435	0.992478
8.14	0.285741	0.370801	0.246546	0.427771	0.446542	0.454913	0.37865	0.826726	0.873311
8.168	0.276646	0.410858	0.342137	0.427771	0.454693	0.447206	0.434931	0.790852	1.04055
8.196	0.302112	0.456638	0.27691	0.444756	0.452967	0.439499	0.401545	0.790852	0.861717
8.224	0.307569	0.473805	0.277467	0.499958	0.459382	0.416378	0.424335	0.772915	0.93614
8.252	0.278465	0.496695	0.305973	0.525435	0.459636	0.393256	0.4318	0.790852	0.978037
8.28	0.242084	0.48525	0.275147	0.525435	0.425935	0.393256	0.42155	0.754978	0.980871
8.308	0.256636	0.456638	0.326422	0.50845	0.418229	0.400963	0.417027	0.790852	0.967279
8.336	0.374874	0.399413	0.227426	0.499958	0.47247	0.408671	0.373776	0.790852	0.841637
8.364	0.30575	0.376524	0.247986	0.465987	0.464	0.393256	0.392258	0.808789	0.889716
8.392	0.263912	0.342189	0.274729	0.449002	0.438046	0.393256	0.394843	0.844664	0.827012
8.42	0.23117	0.319299	0.306027	0.449002	0.409727	0.377842	0.427543	0.916413	0.900985
8.448	0.316665	0.302132	0.268085	0.457495	0.430646	0.354721	0.390115	0.826726	0.835096
8.476	0.314846	0.302132	0.283878	0.444756	0.440735	0.316185	0.387601	0.73704	0.830455
8.504	0.271189	0.267797	0.285414	0.436263	0.426068	0.331599	0.424831	0.647354	0.941433
8.532	0.265731	0.267797	0.241278	0.423524	0.41432	0.370135	0.381873	0.539731	0.820964
8.56	0.265731	0.296409	0.281001	0.406539	0.406662	0.447206	0.386247	0.521794	0.869692
8.588	0.276646	0.353634	0.292857	0.398047	0.406186	0.51657	0.412362	0.647354	0.911272
8.616	0.285741	0.416581	0.354197	0.3938	0.408993	0.62447	0.416521	0.826726	0.914419
8.644	0.296655	0.496695	0.351669	0.402293	0.414483	0.663006	0.432445	0.970224	0.973016
8.672	0.318484	0.536753	0.23906	0.410786	0.426364	0.647592	0.375621	1.16753	0.791262
8.7	0.258455	0.542475	0.280953	0.419278	0.419608	0.555106	0.397294	1.20341	0.844206
8.728	0.28756	0.496695	0.235955	0.427771	0.405612	0.478035	0.372096	1.25722	0.785
8.756	0.271189	0.445193	0.243974	0.436263	0.397472	0.370135	0.377769	1.23928	0.774834
8.784	0.289379	0.387969	0.268713	0.44051	0.407071	0.323892	0.382649	1.25722	0.776351
8.812	0.240265	0.325021	0.270538	0.44051	0.378678	0.293064	0.387307	1.22135	0.835902
8.84	0.282103	0.267797	0.300831	0.436263	0.384239	0.316185	0.377517	1.23928	0.761029
8.868	0.242084	0.244907	0.244006	0.436263	0.368683	0.339306	0.376152	1.11372	0.765189
8.896	0.318484	0.20485	0.264228	0.436263	0.39291	0.385549	0.362008	0.988161	0.760371
8.924	0.280284	0.15907	0.266101	0.406539	0.392325	0.393256	0.380295	0.790852	0.80215
8.952	0.307569	0.141903	0.248454	0.376815	0.401231	0.416378	0.361626	0.557668	0.739739
8.98	0.247541	0.13618	0.306436	0.355584	0.382242	0.470328	0.399454	0.41417	0.852857
9.008	0.263912	0.130458	0.315742	0.321614	0.368772	0.51657	0.424826	0.41417	0.909015
9.036	0.276646	0.153348	0.250144	0.304628	0.369913	0.524277	0.361715	0.503857	0.736344
9.064	0.28756	0.199127	0.315726	0.317367	0.374543	0.562813	0.405851	0.683229	0.842436
9.092	0.262093	0.216295	0.26728	0.334352	0.364981	0.578227	0.378127	0.970224	0.78743
9.12	0.30575	0.22774	0.232936	0.338599	0.378102	0.524277	0.361087	1.11372	0.716673
9.148	0.258455	0.244907	0.296131	0.342845	0.370737	0.454913	0.385166	1.13166	0.772928
9.176	0.265731	0.256352	0.306418	0.330106	0.361388	0.416378	0.41187	1.11372	0.833554
9.204	0.240265	0.284964	0.240877	0.321614	0.352969	0.370135	0.36752	1.02404	0.721017
9.232	0.254817	0.336466	0.284608	0.321614	0.339195	0.331599	0.4123	0.898475	0.88643
9.26	0.245722	0.393691	0.242593	0.330106	0.3325	0.347013	0.370379	0.826726	0.756531
9.288	0.236627	0.428026	0.237257	0.342845	0.32734	0.370135	0.364717	0.772915	0.74804
9.316	0.282103	0.439471	0.248955	0.376815	0.338257	0.370135	0.372981	0.647354	0.739247
9.344	0.28756	0.387969	0.268042	0.402293	0.348075	0.347013	0.373209	0.557668	0.743497
9.372	0.229351	0.359356	0.270213	0.398047	0.32695	0.347013	0.374714	0.450045	0.740497
9.4	0.283922	0.313577	0.295161	0.3938	0.338398	0.331599	0.379857	0.396233	0.738731
9.428	0.303931	0.302132	0.256011	0.381062	0.353001	0.323892	0.359953	0.41417	0.681839
9.456	0.243903	0.313577	0.258852	0.342845	0.333808	0.347013	0.38352	0.485919	0.794513
9.484	0.376693	0.376524	0.257982	0.300382	0.38117	0.400963	0.38156	0.629417	0.779287
9.512	0.262093	0.387969	0.248882	0.287643	0.356351	0.439499	0.351687	0.754978	0.656949
9.54	0.28756	0.410858	0.316318	0.296136	0.366927	0.431792	0.379642	0.862601	0.659964
9.568	0.30575	0.387969	0.27261	0.321614	0.358099	0.439499	0.374632	0.952287	0.724605
9.596	0.265731	0.347911	0.344346	0.364076	0.342551	0.416378	0.40922	1.05991	0.834292
9.624	0.282103	0.279242	0.23716	0.410786	0.340232	0.385549	0.357014	1.04197	0.653705
9.652	0.340312	0.239185	0.28615	0.461741	0.367582	0.362428	0.38506	0.988161	0.711786
9.68	0.271189	0.216295	0.272136	0.478726	0.349633	0.377842	0.371049	0.93435	0.65945
9.708	0.380331	0.222017	0.328867	0.487219	0.387237	0.385549	0.445838	0.862601	0.895151
9.736	0.273008	0.250629	0.294994	0.457495	0.356621	0.424085	0.378749	0.754978	0.718283
9.764	0.347588	0.307854	0.341894	0.436263	0.373673	0.431792	0.386091	0.647354	0.704123
9.792	0.282103	0.342189	0.289962	0.402293	0.357055	0.408671	0.370683	0.665291	0.649446
9.82	0.314846	0.336466	0.275871	0.385308	0.355915	0.377842	0.374429	0.61148	0.649382
9.848	0.340312	0.302132	0.372653	0.364076	0.367891	0.339306	0.411811	0.485919	0.708793
9.876	0.353045	0.250629	0.287207	0.385308	0.379664	0.277649	0.400854	0.41417	0.665477
9.904	0.327579	0.162885	0.27329	0.3938	0.377872	0.254528	0.390906	0.378296	0.67008
9.932	0.338493	0.111383	0.285934	0.402293	0.379013	0.254528	0.40132	0.450045	0.658508
9.96	0.309388	0.0643316	0.317018	0.417863	0.366034	0.259666	0.415568	0.54571	0.724289
9.988	0.291198	0.096123	0.327361	0.410786	0.349882	0.285356	0.405881	1.11372	0.659527

## Sheet: Figure 3d
Lifetime of slow component	Amplitude of slow component
2.5217	14.0368
2.2806	15.6066
2.5766	19.1175
1.8596	16.3548
0.41852	5.5025
2.0299	7.6215
1.7811	9.1261
1.881	7.8546
1.8624	7.7956
1.7098	8.577
2.0236	8.704
1.4343	5.1275
1.9922	10.8631
2.184	11.7366
1.8788	10.5117
1.7154	7.9708
1.859	6.1379
1.965	6.0088
1.5466	6.1728
1.825	6.3745
1.249	9.7437
1.7771	7.3589
2.1837	5.4842
1.909	13.423
1.5164	7.1044
1.2876	13.0256
1.5395	8.1443
1.972	5.7084
1.5174	8.255
1.2867	10.4857
1.8875	10.3596
1.4908	11.8525
2.1097	11.1844
2.3839	12.5267
1.5681	7.9122
2.0051	8.1873
1.7717	8.2669
1.4286	11.9664
1.8913	12.4469
1.1912	8.5779
0.79427	10.1604
1.2223	9.1288
1.1864	12.1485
1.0042	10.8847
1.0496	9.2851
0.92852	7.9385
0.95643	6.9858
1.2923	6.2102
1.788	5.2283
0.7017	5.9333
0.76155	5.8965
0.69606	9.5177
1.0411	6.1036
1.29	6.6937
0.9558	7.2079
0.8529	8.489
1.678	8.6867
1.7559	8.1376
1.5523	8.4024
1.7744	13.9263
1.937	14.8914
0.94618	8.0683
1.6007	10.967
1.8742	14.2676
2.5843	18.8141
0.93	19.8378
1.7116	7.2794
1.9633	13.8333
1.5485	12.3168
1.0365	16.5114
1.2106	12.2536
4.0411	47.1854
4.197	46.5943
4.3776	48.8736
3.6127	43.8454
5.8088	53.574
5.593	60.0637
4.0179	62.3063
3.5362	72.8529
2.8141	58.4997
2.4786	47.9238
2.3833	44.6923
3.3296	49.0875
3.3283	48.709
2.4662	63.7638
2.549	56.8809
2.3865	51.0036
2.2986	61.6882
2.8912	57.7426
2.0377	63.8369
1.971	54.1634
3.8727	41.2667
2.7793	65.9707
2.7287	82.9872
2.4169	70.9479
2.5844	69.8195
2.7309	65.7341
2.7209	70.6265
2.2722	79.0176
2.1113	63.6411
1.796	84.9356
1.7641	80.8702
2.7724	51.6992
3.1115	55.8709
2.7298	64.1347
3.3445	61.4054
4.0912	57.6115
4.6016	54.0549
3.8242	62.1868
3.9712	54.9819
0.82078	49.1451
0.89999	53.2913
3.4123	42.4256
2.2315	40.0164
5.4191	40.3606
5.0054	19.0128
5.6151	16.0235
5.302	8.6745
4.0119	13.0579
6.0569	14.3305
3.8586	15.2387
5.7568	15.3106
4.0598	11.1314
5.2833	12.1857
4.1278	19.4747
3.5839	13.9098
5.4292	16.2879
5.0828	15.5478
3.7268	14.7147
3.2363	11.3588
3.8762	12.7502
4.8667	13.3151
5.5918	12.6702
5.8526	14.4165
5.2825	12.3605
4.4639	12.2657
5.0574	12.5053
4.1085	13.15
4.4846	11.6736
3.6265	6.8575
6.108	11.2868
3.051	5.409
5.6431	10.6533
3.2595	8.4474
3.1582	18.586
3.0772	14.8012
3.5186	13.5786
4.3274	14.4043
3.4019	14.0856
6.4333	14.4309
3.4206	8.3883
6.5474	11.227
6.892	12.9857
5.8882	13.2838
3.1307	10.8178

## Sheet: figure 3e
Dwell time
11.3928
4.7008
5.2994
44.5003
5.5003
16.0996
14.6003
5.0994
18.3006
20.0004
12.4994
11.7994
24.6992
25.4025
14.1996
3.2997
11.0994
32.1
31.1996
23.8
12.4022
14.7966
11.5033
3.5981
20.7002
15.8988
45.1008
12.6992
36.3021
13.9988
25.1004
3.9987
7.4007
5.2005
8.7002
6.3994
25.5021
48.1001
82.9982
11.6971
5.602
1.0012
5.6997
9.5995
20.1016
11.401
5.397
9.6
8.8001
11.0999
37.9002
3.7009
10.899
4.4998
5.5001
7.4004
3.6001
5.8995
31.5005
26.8
7.7995
22.3
17.3993
38.3025
50.3981
17.3009
7.8994
30.8996
34.501
4.2313
12.1
11.3006
22.1969
13.3035
7.4992
14.5995
16.0001
42.4999
12.3011
24.0996
83.7007
27.0017
17.397
2.4994
3.8007
13.0994
6.8998
2.2001
11.4995
14.0004
3.0002
1.2998
3.1002
2.6996
10.6002
16.6999
6.001
24.0993
10.2003
9.3994
19.1007
2.9997
6.0006
4.8999
2.5987
5.601
1.5001
0.69935
0.59946
27.7007
11.4996
3.0018
1.8979
2.0005
0.70096
14.0008
15.5977
15.3006
25.7991
53.2029
2.4994
3.8007
13.0994
6.8998
2.2001
11.4995
14.0004
3.0002
1.2998
3.1002
2.6996
10.6002
16.6999
6.001
24.0993
10.2003
9.3994
19.1007
2.9997
6.0006
4.8999
2.5987
5.601
1.5001
0.69935
0.59946
27.7007
11.4996
3.0018
1.8979
2.0005
0.70096
14.0008
15.5977
15.3006
25.7991
53.2029
2.8031
2.5002
10.1999
6.3999
20.9997
6.1002
7.3005
6.5
4.3003
4.799
0.80064
18.7001
7.1006
24.9983
3.9008
4.899
4.5011
4.9995
15.3
12.9009
20.399
24.6004
14.1997
9.9995
9.7015
12.9
15.1979
9.7012
27.3002
4.8002
18.8994
9.5004
21.7997
72.1005
4.3006
11.5975
11.7031
54.1016
7.1966
7.7998
17.1009
28.6997
10.4986
29.903
46.2985
54.9001
66.9969
19.0025
4.0025
19.0984
18.5993
10.0011
15.5999
2.0988
12.1001
11.4002
13.7997
6.4
16.0989
47.4039
9.7985
13.8011
11.7001
66.4998
37.9994
39.0031
39.197
112.208
28.7939
82.7998
24.3973
62.3998
38.2014
58.1989
49.8021
33.2906
37.7079
17.8016
38.7957
16.9012
14.8004
17.4994
16.0994
23.2007
13.2004
9.4991
18.2
50.2985
49.403
36.4992
103.099
29.1011
23.401
20.0978
69.5993
36.2998
10.7019
11.8992
11.8018
41.5971
51.502
24.2987
46.8009
6.8011
27.998
15.7003
30.0987
33.202
59.4995
26.6021
58.4981
1.4983
29.7006
5.2003
9.0997
9.6014
27.0997
32.3035
6.7956
45.7005
53.5996
13.7981
28.6029
75.2962
24.0023
37.5018
29.8984
39.4009
33.4989
11.2999
43.3007
31.8991
18.7014
10.204
49.8962
72.0016
54.2959
12.1024
17.2004
12.4002
45.0002
10.599
25.1996
24.2991
77.0007
40.1037
26.4969
16.801
31.719
13.3025
84.4995
96.4023
233.195
107.407
137.395
3.7191
17.9988
75.5003
20.7005
20.4003
20.1994
45.9017
46.9984
93.8996
1.9003
17.2064
11.6003
36.5987
23.8013
20.798
4.6014
9.3991
4.2012
49.9987
12.6018
72.199
88.4999
42.6002
18.9001
38.2993
35.6002
4.8011
63.5968
66.205
99.8917
100.907
10.9037
85.0955
37.7964
8.401
88.1039
176.197
49.6996
44.9969
62.0019
61.1013
5.3046
2.9031
2.7981
31.9015
5.4018
19.6992
45.6996
15.4026
24.0956
111.007
46.1967
4.4009
1.3006
3.3997
4.8001
8.3993
20.9023
34.2991
25.8997
38.2002
17.7987
11.3018
6.8989
33.5004
26.1003
6.7987
12.7007
6.2999
7.4005
42.1
10.9979
33.3005
19.9021
48.8938
16.9037
5.4016
2.6998
3.7973
0.50269
3.9001
5.3986
2.0001
2.004
1.5976
1.1999
0.49886
7.3021
1.7987
1.499
2.3005
1.1004
0.79948
0.60044
10.4013
8.9973
80.3019
5.9036
0.69419
10.1016
24.1015
6.506
0.99319
9.7018
3.4983
1.9004
35.6959
1.7983
17.9909
18.9005
15.9989
16.3013
11.7001
18.1998
15.9003
49.2009
14.3992
31.5014
34.0978
32.0999
2.7863
6.0997
6.1006
3.9003
46.3994
8.6016
8.7994
5.7002
4.8994
17.0994
32.5007
44.1994
10.1894
13.4711
43.5997
31.6999
51.8962
49.5983
79.5087
9.1797
2.8996
10.0005
8.6996
7.0999
9.3012
9.4984
8.7968
2.2033
4.9027
1.3998
12.1999
2.1
14.1001
21.5
14.3994
0.50042
8.2002
17.4998
8.5009
3.9977
16.5027
8.6984
9.1003
0.49983
2.1998
5.6994
30.9058
5.6971
16.5978
24.9997
2.8008
10.0996
8.9004
27.8007
14.2997
20.8004
40.1985
25.9992
36.3013
2.899
20.3002
11.5014
21.3977
146.4
20.3024
48.1984
4.0002
3.9008
6.0991
2.0004
7.2998
23.3012
13.9994
28.5997
20.8994
19.0014
58.4991
5.2012
16.599
34.7004
21.9044
70.5944
10.6968
36.8073
78.3957
90.4986
57.4963
4.3994
6.1993
11.5004
11.2008
6.0985
22.9035
80.699
84.3992
8.6009
6.8993
11.9017
6.2022
14.2982
26.5996
25.8996
32.9007
85.604
10.9003
26.4962
16.1037
18.4037
49.8983
12.8005
4.598
4.302
20.9999
27.801
34.7948
7.0088
9.008
31.4004
5.9984
3.9014
22.7987
7.4989
8.1025
10.7012
31.198
56.8896
27.2083
7.001
101.601
23.6999
39.2003
5.1958
20.1996
11.0993
13.0008
20.9003
15.398
31.3018
36.8997
22.5018
20.1988
7.2976
6.2996
23.9003
30.8994
28.6992
52.1022
12.4004
10.7994
26.9146
5.3076
10.2982
21.5048
29.3921
11.0056
12.8979
75.5026
1.7984
30.1088
5.3076
10.2982
21.5048
29.3921
11.0056
12.8979
75.5026
1.7984
30.1088
3.9664
18.9001
4.8996
11.4995
13.0992
39.1006
20.0017
15.7994
33.9996
37.0996
0.50737
4.8999
4.5994
36.1005
9.9
13.1989
12.1014
16.7997
13.5
20.7999
40.599
34.3029
14.2998
7.6001
26.3997
7.1002
26.6005
68.5005
47.4965
1.7037
4.5
1.8994
25.8004
24.4001
11.8004
16.6996
50.6997
39.6015
12.8989
6.2
15.2004
9.7035
17.1963
7.3989
5.5021
4.1985
3.0002
3.9994
7.697
21.3053
37.0992
20.8023
7.314
2.4997
16.6004
4.5992
49.8012
38.6999
55.7992
28.1016
14.7016
44.6003
59.3013
39.398
5.1011
26.3004
8.1992
7.4915
2.7993
6.0998
21.8002
10.599
48.0015
5.8993
86.4997
10.7992
3.2171
3.8998
9.4
6.2
61.9006
17.899
11.4009
21.5998
48.8998
13.2991
10.4057
10.3002
5.5995
25.1999
4.5007
12.4993
46.4003
11.9005
5.1991
26.6006
42.6993
4.9776
5.7995
21.5997
2.6013
31.7983
7.6014
6.3997
2.6991
36.5004
30.9002
2.5943
12.0001
5.5997
12.1025
24.3963
16.8018
83.9987
19.4004
20.1992
6.0012
2.5001
12.8
15.2012
30.8985
6.2985
27.1
13.5011
10.9009
18.0994
19.3001
8.7994
23.8989
4.8034
6.9158
42.1
10.2
1.1886
2.3997
21.4
8.3007
26.4997
22.4037
18.4002
3.2996
5.7968
12.6999
9.0999
8.1998
8.7002
10.3003
2.1019
6.5002
13.2003
16.8003
18.7995
1.9994
2.712
7.1008
3.7003
14.8993
24.5997
7.4001
14.2925
6.2988
4.9013
28.3984
26.4003
13.3008
9.6004
6.5005
27.2
3.7996
1.4971
3.2997
15.6003
24.3004
8.4996
16.7
15.3075
16.8986
19.8015
10.5251
14.603
10.2972
6.5777
16.2997
7.8002
6.0009
10.499
9.4
7.3998
3.1006
7.499
2.8005
9.9202
29.4993
11.4999
7.9943
2.5138
10.5999
2.4
10.5996
12.5998
21.7981
25.4033
29.0994
5.4026
5.7994
3.8999
7.1012
10
18.0024
5.5968
7.9842
3.7987
12.5997
14.4006
9.4989
7.7917
3.4273
19.8999
50.3005
2.7968
15.5007
3.8993
3.9003
2.9995
24.701
20.9999
6.0989
1.599
4.1994
5.3018
19.699
8.4998
20.0007
4.3217
2.401
2.0989
5.4001
3.5993
6.1014
19.8042
3.1972
12.6958
4.2001
5.0017
28.4031
7.3967
11.7047
29.7
16.1037
6.7024
18.9991
19.1003
7.2016
5.5985
7.6943
8.2934
9.699
20.4066
13.4001
8.8876
5.7986
4.1997
13.6003
3.9003
18.5995
3.3002
11.3989
4.1993
14.4006
2.9
7.1002
4.0997
4.0999
2.6009
10.0987
6.6974
18.0996
5.6989
3.1017
12.3989
12.0006
4.498
8.4998
13.9007
6.2993
27.3999
5.3014
6.8
6.5002
5.0003
16.9993
17.3
5.803
12.3004
11.0997
6.4
13.7003
7.9933
10.2719
5.8003
4.1998
3.9996
5.5003
5.5994
5.3005
17.3998
5.4002
11.5057
4.1996
8.9001
10.5989
4.4015
13.0998
20.8
17.5909
7.4002
2.8003
5.5001
24.3991
9.0063
12.4
14.0999
2.0992
19.5999
9.3011
9.1064
8.102
7.999
34.8005
7.2985
6.7
3.8991
6.9007
21.5006
6.4015
4.6969
9.4795
25.6998
6.8998
10.2999
5.0997
17.7956
41.7969
2.1992
23.5003
8.1007
24.5964
1.599
4.1994
5.3018
19.699
8.4998
20.0007
4.6985
14.8001
9.0996
20.4001
11.7997
3.8107
11.301
6.7993
6.7997
13.9
17.2001
2.9016
10.414
2.1002
1.2001
5.9992
2.5007
2.4994
1.8003
5.2003
21.1002
13.5996
12.4004
8.6179
11.5992
12.1
15.8012
3.4988
8.7994
16.4033
10.304
16.8984
13.7005
6.6106
7.3999
6.1001
8.9995
8.9005
6.5011
7.7993
8.4998
47.79
20.6035
75.8031
14.5974
12.1013
21.0003
13.7985
13.8008
6.4814
9.0992
28.8
15.1021
6.4997
32.698
2.6995
7.3433
6.7998
18.8973
5.501
5.1918
9.1992
10.2008
10.799
15.1726
22.9015
6.6945
34.3044
25.3008
18.1061
11.699
25.8036
24.1048
11.8961
17.5984
4.0025
14.2989
17.9981
51.1008
19.9015
5.402
31.2005
16.9003

## Sheet: Fig. 4A
		Top panel of fig. 4A			Bottom panel of fig. 4A
		Population percentile	Comp1		Population percentile	Comp1	Comp2	Comp3	Comp4	Comp5	Comp6
		4.5	81.6098		4.5	3.752	2.552	2.261	5.795	5.219	3.976
		9.1	86.1817		9.1	4.921	2.336	2.462	5.599	3.355	2.7
		18.2	73.2503		18.2	2.729	1.997	2.12	2.803	2.198	1.981
		27.3	67.0672		27.3	2.247	1.97	2.031	2.247	2.054	1.909
		36.4	61.9189		36.4	2.022	1.922	1.947	2.014	1.95	1.901
		45.5	58.8608		45.5	1.896	1.876	1.874	1.885	1.887	1.857
		54.6	55.9398		54.6	1.793	1.838	1.838	1.851	1.827	1.869
		63.7	52.5188		63.7	1.727	1.73	1.794	1.865	1.771	1.884
		72.8	50.4717		72.8	1.696	1.733	1.714	1.834	1.71	1.972
		81.9	52.497		81.9	1.642	1.743	1.712	1.946	1.637	2.14
		91	63.7473		91	2.786	3.11	1.789	2.965	1.46	4.336
		95.5	76.1439		95.5	5.114	4.075	1.816	4.111	1.323	5.853

## Sheet: Supplementary Fig 1D
		Gold Standard FSC						map-model correlation
	Resolution (1/Ang)	C1	C3	C3 Expansion	Phase randomized		d_inv	Unmasked	masked
	0.001	1	1	1	1		0.01601	0.72697	0.8199
	0.00238	1	1	1	1		0.02054	0.72768	0.82089
	0.00476	0.99999	1	0.99999	0.99999		0.02376	0.7275	0.82095
	0.00714	0.99998	0.99999	0.99999	0.99998		0.02639	0.72861	0.82195
	0.00952	0.99992	0.99998	0.99998	0.99992		0.02827	0.72805	0.8215
	0.01191	0.99987	0.99993	0.99997	0.99987		0.03001	0.72806	0.82066
	0.01429	0.99969	0.99983	0.99992	0.99968		0.03165	0.72835	0.82025
	0.01667	0.99939	0.99966	0.99984	0.99938		0.0332	0.7293	0.82054
	0.01905	0.99956	0.99956	0.99986	0.99956		0.03472	0.73064	0.82064
	0.02143	0.99956	0.9993	0.99988	0.99957		0.03572	0.73231	0.82114
	0.02381	0.99963	0.99902	0.99991	0.99964		0.03699	0.73177	0.81944
	0.02619	0.99963	0.99896	0.99991	0.99964		0.03792	0.73129	0.81764
	0.02857	0.99953	0.99911	0.9999	0.99954		0.0389	0.73042	0.81564
	0.03095	0.99942	0.99874	0.99987	0.99942		0.04002	0.73001	0.81394
	0.03333	0.99913	0.99781	0.99979	0.99912		0.04094	0.73033	0.81251
	0.03571	0.99875	0.9972	0.99967	0.99871		0.04186	0.73154	0.81143
	0.03809	0.99785	0.99689	0.9994	0.99782		0.04282	0.73106	0.80951
	0.04048	0.99687	0.99646	0.99902	0.99688		0.04371	0.73067	0.80756
	0.04286	0.99647	0.99646	0.99888	0.99644		0.04433	0.72914	0.80496
	0.04524	0.99546	0.99549	0.99874	0.99542		0.04509	0.72794	0.80243
	0.04762	0.99523	0.99445	0.99859	0.99525		0.04581	0.72733	0.80055
	0.05	0.99482	0.99268	0.99843	0.99479		0.04651	0.72715	0.79939
	0.05238	0.99404	0.99025	0.99826	0.99407		0.04722	0.72947	0.79958
	0.05476	0.99398	0.99011	0.99823	0.99396		0.04793	0.73148	0.79974
	0.05714	0.99283	0.99	0.99784	0.9929		0.0484	0.73289	0.7993
	0.05952	0.9914	0.98921	0.99729	0.99143		0.04921	0.73375	0.79828
	0.06191	0.9901	0.98759	0.99669	0.9901		0.04992	0.735	0.79749
	0.06429	0.98859	0.9868	0.99591	0.98858		0.05055	0.73608	0.79619
	0.06667	0.98627	0.98568	0.99485	0.98616		0.05103	0.73742	0.79478
	0.06905	0.98595	0.98534	0.9946	0.98585		0.05169	0.73876	0.79337
	0.07143	0.98532	0.98434	0.99461	0.9853		0.05233	0.74053	0.79235
	0.07381	0.9855	0.98225	0.99487	0.98553		0.05291	0.74214	0.79154
	0.07619	0.98448	0.98133	0.995	0.98445		0.05333	0.74361	0.79043
	0.07857	0.98491	0.982	0.99544	0.98486		0.05381	0.74367	0.78757
	0.08095	0.98442	0.98258	0.99546	0.98431		0.05437	0.74457	0.78527
	0.08333	0.98284	0.98229	0.99497	0.98264		0.0548	0.74503	0.78247
	0.08571	0.98162	0.97976	0.99472	0.98149		0.05533	0.74738	0.78189
	0.0881	0.98262	0.97745	0.9948	0.9824		0.05585	0.74714	0.78009
	0.09048	0.98204	0.97499	0.99442	0.98172		0.05636	0.74861	0.77796
	0.09286	0.98055	0.97299	0.99407	0.98025		0.05684	0.74967	0.7765
	0.09524	0.9784	0.97153	0.9935	0.97843		0.05723	0.75013	0.77482
	0.09762	0.97789	0.96889	0.99303	0.97735		0.05771	0.75057	0.77332
	0.1	0.97735	0.9677	0.99279	0.97702		0.05821	0.74979	0.77071
	0.10238	0.97665	0.96924	0.99248	0.97651		0.05871	0.75141	0.76983
	0.10476	0.97333	0.96637	0.99155	0.97314		0.05919	0.75203	0.76887
	0.10714	0.97019	0.96095	0.99028	0.96979		0.0596	0.75251	0.76745
	0.10952	0.96837	0.95936	0.98893	0.96768		0.06006	0.75392	0.76669
	0.11191	0.96612	0.95915	0.98743	0.96489		0.06051	0.7549	0.76439
	0.11429	0.96411	0.95573	0.98632	0.96266		0.0609	0.75697	0.76391
	0.11667	0.96193	0.95446	0.9856	0.95971		0.06132	0.75652	0.76356
	0.11905	0.95765	0.95142	0.98454	0.95284		0.06168	0.75448	0.76334
	0.12143	0.95479	0.94693	0.98391	0.93223		0.06209	0.75395	0.76482
	0.12381	0.95118	0.94428	0.98369	0.80098		0.06243	0.75166	0.76533
	0.12619	0.94617	0.93937	0.98215	0.33897		0.0628	0.75071	0.76599
	0.12857	0.94186	0.93927	0.98072	0.11622		0.06322	0.7517	0.76602
	0.13095	0.93248	0.94147	0.97841	0.06389		0.06364	0.75314	0.76556
	0.13333	0.92353	0.93839	0.97605	0.05303		0.06396	0.75325	0.76494
	0.13571	0.91762	0.93702	0.97391	0.05276		0.06427	0.75353	0.76485
	0.1381	0.91267	0.93318	0.97267	0.03063		0.06461	0.75446	0.7661
	0.14048	0.90723	0.92835	0.97026	0.01827		0.06502	0.75524	0.7662
	0.14286	0.89958	0.92778	0.96677	0.01279		0.06542	0.75389	0.76499
	0.14524	0.89122	0.92567	0.96311	0.01012		0.06582	0.75438	0.76565
	0.14762	0.88685	0.92104	0.96136	0.00728		0.06618	0.75553	0.76694
	0.15	0.87611	0.91976	0.95888	-0.0013		0.06649	0.75683	0.7681
	0.15238	0.87492	0.9214	0.95876	0.00142		0.06678	0.75803	0.76816
	0.15476	0.8747	0.92159	0.95932	0.00857		0.06711	0.75793	0.76857
	0.15714	0.86751	0.91906	0.95732	0.0042		0.06756	0.76006	0.77015
	0.15952	0.85945	0.917	0.95484	0.02568		0.06787	0.76073	0.76992
	0.1619	0.85211	0.91225	0.95129	0.02569		0.06825	0.76309	0.77124
	0.16429	0.84601	0.90656	0.94744	0.01947		0.06862	0.76379	0.77098
	0.16667	0.83931	0.90392	0.94392	0.00324		0.06897	0.76493	0.77161
	0.16905	0.83784	0.90252	0.94295	-0.0063		0.06922	0.76687	0.77326
	0.17143	0.83883	0.90098	0.94467	0.00609		0.06952	0.7685	0.77436
	0.17381	0.83599	0.89984	0.94495	0.00346		0.06981	0.77104	0.77611
	0.17619	0.83187	0.89903	0.94385	0.00343		0.07017	0.77451	0.77882
	0.17857	0.82726	0.89781	0.94144	-0.00319		0.07048	0.77696	0.7806
	0.18095	0.81924	0.89467	0.93854	-0.00523		0.07076	0.7787	0.7824
	0.18333	0.82209	0.89619	0.93889	-0.00466		0.07106	0.7808	0.78428
	0.18571	0.82225	0.89731	0.93846	-0.0065		0.07135	0.78449	0.78742
	0.1881	0.82746	0.89935	0.93944	-0.00386		0.07162	0.78745	0.79012
	0.19048	0.83061	0.90017	0.93981	0.00541		0.07192	0.79075	0.79324
	0.19286	0.83867	0.90084	0.94144	0.00412		0.07219	0.79236	0.7953
	0.19524	0.84301	0.89999	0.94414	0.00198		0.07251	0.79503	0.79825
	0.19762	0.84497	0.8991	0.94614	0.000673556		0.07276	0.79505	0.79877
	0.2	0.84481	0.90239	0.94794	0.00108		0.07307	0.79514	0.79952
	0.20238	0.84445	0.90556	0.94834	-0.00198		0.07334	0.79734	0.80197
	0.20476	0.84182	0.90229	0.94616	0.00574		0.07363	0.79899	0.80401
	0.20714	0.83926	0.89887	0.94419	0.000656293		0.07391	0.80169	0.80639
	0.20952	0.8375	0.89614	0.94342	0.00403		0.07422	0.80327	0.80801
	0.21191	0.83442	0.8977	0.94315	-0.00303		0.07451	0.8047	0.80956
	0.21429	0.82827	0.89317	0.9417	-0.00582		0.07479	0.80575	0.81084
	0.21667	0.82135	0.88909	0.9394	-0.00313		0.07505	0.80624	0.8114
	0.21905	0.81437	0.88667	0.93602	0.00167		0.07531	0.80702	0.81204
	0.22143	0.80408	0.88089	0.93207	0.00107		0.07554	0.80808	0.8131
	0.22381	0.79604	0.87753	0.9297	0.00543		0.07581	0.80953	0.8142
	0.22619	0.78701	0.87604	0.92626	0.00468		0.07612	0.81154	0.8161
	0.22857	0.78531	0.87534	0.92334	0.012		0.07644	0.81265	0.81714
	0.23095	0.77889	0.87026	0.9195	0.00895		0.07676	0.81393	0.81806
	0.23333	0.76572	0.86221	0.91351	-0.0019		0.07697	0.81433	0.81865
	0.23571	0.74717	0.85375	0.90594	-0.00624		0.07721	0.81532	0.81944
	0.2381	0.72859	0.84656	0.89844	-0.00633		0.07748	0.81643	0.82096
	0.24048	0.70854	0.83668	0.88935	-0.00355		0.07778	0.81777	0.82249
	0.24286	0.69103	0.83014	0.88236	-0.00772		0.07802	0.81878	0.82323
	0.24524	0.67868	0.82395	0.87461	0.00202		0.07828	0.81993	0.8243
	0.24762	0.66207	0.81312	0.86447	0.00275		0.07851	0.8196	0.82372
	0.25	0.64909	0.8033	0.85577	-0.000339933		0.07871	0.82017	0.82393
	0.25238	0.63308	0.79415	0.84724	-0.000490895		0.07895	0.82121	0.82488
	0.25476	0.61861	0.78563	0.84157	-0.00454		0.07919	0.82195	0.8255
	0.25714	0.60245	0.77599	0.83232	-0.00215		0.07942	0.82261	0.82589
	0.25952	0.57938	0.76239	0.81756	-0.00841		0.07969	0.82254	0.82551
	0.26191	0.55154	0.74561	0.80127	-0.00499		0.07993	0.82196	0.82481
	0.26429	0.53505	0.73262	0.78547	0.00357		0.08015	0.8228	0.82521
	0.26667	0.50835	0.72323	0.76879	0.00198		0.08036	0.82273	0.82507
	0.26905	0.48275	0.70725	0.74974	0.00189		0.08063	0.82355	0.82561
	0.27143	0.46297	0.68947	0.73081	-0.000161959		0.08087	0.82439	0.82626
	0.27381	0.43986	0.67291	0.71559	0.000790407		0.08106	0.82525	0.82706
	0.27619	0.4209	0.66568	0.70793	0.006		0.08129	0.8263	0.82819
	0.27857	0.4004	0.64792	0.69278	0.0057		0.08152	0.8263	0.82801
	0.28095	0.37712	0.6258	0.67372	0.00684		0.08173	0.82754	0.82917
	0.28333	0.36402	0.6146	0.66096	0.00217		0.082	0.82822	0.82969
	0.28571	0.34837	0.60742	0.64369	-0.0101		0.08222	0.82802	0.82948
	0.28809	0.32917	0.58835	0.61356	-0.00542		0.08244	0.82911	0.83044
	0.29048	0.31289	0.56797	0.5906	-0.00877		0.08264	0.82914	0.83008
	0.29286	0.29311	0.54741	0.56706	-0.00282		0.08288	0.8283	0.82944
	0.29524	0.267	0.52082	0.54679	0.00281		0.08309	0.8276	0.82876
	0.29762	0.25461	0.49563	0.53082	0.00561		0.08334	0.82738	0.82812
	0.3	0.23716	0.48532	0.52263	0.00496		0.08356	0.8266	0.82723
	0.30238	0.2147	0.465	0.49595	0.00508		0.08381	0.82527	0.82616
	0.30476	0.19366	0.4343	0.4681	0.00256		0.084	0.82507	0.82588
	0.30714	0.18504	0.40983	0.44122	0.00153		0.08423	0.8255	0.82643
	0.30952	0.17698	0.39292	0.4278	-0.0057		0.08448	0.82579	0.82685
	0.3119	0.16386	0.38007	0.40893	-0.00315		0.08471	0.82489	0.82637
	0.31429	0.15307	0.36259	0.38442	-0.00267		0.08491	0.82365	0.82529
	0.31667	0.14305	0.35278	0.36973	-0.00221		0.08511	0.82343	0.82523
	0.31905	0.12968	0.33771	0.34898	0.00523		0.08529	0.82201	0.82377
	0.32143	0.11991	0.30512	0.32226	0.00597		0.08549	0.82118	0.82293
	0.32381	0.10511	0.28787	0.30354	0.00214		0.08572	0.8202	0.82199
	0.32619	0.09507	0.27277	0.28986	-0.00391		0.08594	0.82033	0.822
	0.32857	0.09489	0.26044	0.27687	-0.01044		0.08618	0.81998	0.82147
	0.33095	0.08249	0.23719	0.25612	-0.00841		0.08642	0.81966	0.82118
	0.33333	0.07176	0.2236	0.2379	-0.0091		0.08664	0.81822	0.81977
	0.33571	0.05925	0.20853	0.21265	-0.0127		0.08683	0.81791	0.81948
	0.33809	0.06051	0.19259	0.19684	-0.00747		0.08705	0.81723	0.81875
	0.34048	0.05794	0.17623	0.1798	-0.00399		0.08724	0.81604	0.81763
	0.34286	0.05233	0.16748	0.16532	0.00387		0.08746	0.81535	0.81687
	0.34524	0.04545	0.15538	0.15985	0.00203		0.08764	0.81531	0.81688
	0.34762	0.04279	0.15233	0.1553	0.0019		0.0878	0.81534	0.81681
	0.35	0.04242	0.14837	0.15113	0.00403		0.08793	0.81468	0.8161
	0.35238	0.04742	0.14591	0.14672	-0.00191		0.08808	0.81388	0.81515
	0.35476	0.04388	0.14157	0.13442	0.00128		0.08829	0.81301	0.81422
	0.35714	0.04416	0.13458	0.12939	-0.00402		0.08852	0.81332	0.81444
	0.35952	0.04009	0.11577	0.12434	-0.00326		0.08871	0.81268	0.81389
	0.3619	0.02731	0.10197	0.10241	0.00153		0.08892	0.81166	0.81281
	0.36429	0.02482	0.09975	0.09142	0.00512		0.08913	0.81117	0.81217
	0.36667	0.02116	0.09414	0.09043	-0.00143		0.08933	0.81	0.8108
	0.36905	0.01653	0.08524	0.08687	0.00233		0.08955	0.80884	0.80965
	0.37143	0.01974	0.08258	0.08235	0.00324		0.08972	0.8072	0.80808
	0.37381	0.01657	0.07485	0.07677	-0.00119		0.08989	0.8072	0.80811
	0.37619	0.01818	0.0681	0.07216	-0.00637		0.09003	0.80712	0.80813
	0.37857	0.01645	0.06267	0.06245	-3.29216e-05		0.09022	0.80698	0.80791
	0.38095	0.01988	0.05925	0.05926	-0.00386		0.09045	0.80668	0.80751
	0.38333	0.02153	0.06285	0.06632	-0.00763		0.09064	0.80633	0.80723
	0.38571	0.0229	0.05602	0.06353	-0.000648884		0.0908	0.80561	0.8064
	0.3881	0.01511	0.04456	0.05801	0.00367		0.09101	0.80528	0.80593
	0.39048	0.01373	0.03654	0.05677	-0.00315		0.09119	0.8045	0.80508
	0.39286	0.00947	0.02894	0.05494	-0.00125		0.09136	0.80454	0.80502
	0.39524	0.009	0.03211	0.05033	0.000396955		0.09153	0.80438	0.80486
	0.39762	0.00861	0.02556	0.04664	0.00435		0.0917	0.80486	0.80532
	0.4	0.0069	0.02313	0.04392	-3.8609e-05		0.09186	0.80495	0.80539
	0.40238	0.00231	0.02692	0.04418	-0.00454		0.09206	0.80455	0.80489
	0.40476	0.00147	0.02465	0.04064	-0.00518		0.09228	0.80555	0.80574
	0.40714	0.00274	0.02288	0.03521	-0.00287		0.09247	0.80546	0.80565
	0.40952	0.00468	0.0202	0.02781	-0.00438		0.09265	0.80588	0.80593
	0.41191	0.00887	0.02519	0.03025	-0.000405176		0.09286	0.80634	0.80634
	0.41429	0.00551	0.02688	0.02852	0.00179		0.09301	0.8069	0.80696
	0.41667	0.00414	0.00823	0.01503	0.00279		0.0932	0.80604	0.80599
	0.41905	0.00197	0.0033	0.007	-0.00362		0.09339	0.8066	0.80647
	0.42143	0.000118901	0.01139	0.01418	-0.00616		0.09359	0.80648	0.80617
	0.42381	0.00227	0.02058	0.0171	-0.0031		0.09375	0.80727	0.80692
	0.42619	0.00541	0.02163	0.01461	-0.00344		0.09389	0.80759	0.80722
	0.42857	-0.00318	0.02064	0.0031	-0.00524		0.09409	0.80763	0.80732
	0.43095	0.0039	0.01847	0.01045	-0.00517		0.09428	0.80822	0.80793
	0.43333	0.0031	0.01557	0.01466	-0.00211		0.09443	0.80831	0.80795
	0.43571	0.00445	0.00862	0.0121	0.00128		0.09457	0.80744	0.80709
	0.4381	0.00795	0.00866	0.01826	0.00111		0.0948	0.80758	0.80719
	0.44048	0.01474	0.00774	0.01502	-0.00217		0.09496	0.80879	0.80834
	0.44286	0.00999	0.000679732	0.00666	0.00137		0.09514	0.80856	0.80812
	0.44524	0.00923	0.00638	0.01181	-0.00405		0.09533	0.80785	0.80734
	0.44762	0.00396	0.01141	0.01532	-0.00428		0.09551	0.80736	0.80685
	0.45	0.00105	0.01503	0.01269	-0.0038		0.09567	0.80816	0.80764
	0.45238	-0.00126	0.00713	0.00508	-0.00323		0.0958	0.80803	0.80753
	0.45476	0.000531721	0.00832	0.00171	-0.00221		0.09597	0.80767	0.80718
	0.45714	0.00176	0.00748	-0.00348	-0.00159		0.09615	0.8081	0.80771
	0.45952	0.00326	0.00631	-0.0038	0.00207		0.09629	0.80896	0.8083
	0.46191	0.00148	0.01294	-0.00429	0.00483		0.09645	0.80949	0.80893
	0.46429	0.00583	0.00744	-0.00704	0.00135		0.09661	0.80967	0.80902
	0.46667	0.00159	-3.06146e-05	-0.00206	0.00241		0.09677	0.80895	0.80817
	0.46905	0.00729	0.00747	0.00363	0.00733		0.09693	0.80964	0.8089
	0.47143	0.00215	0.00889	0.00124	0.00142		0.09711	0.80949	0.80881
	0.47381	0.00259	-0.000466479	0.000930794	0.00247		0.09727	0.80908	0.8084
	0.47619	0.00673	-2.19082e-05	0.0023	0.0016		0.09742	0.80901	0.80846
							0.09755	0.8091	0.80857
							0.09771	0.8092	0.80864
							0.09788	0.80847	0.80796
							0.09803	0.80891	0.80857
							0.0982	0.80937	0.80904
							0.09832	0.80969	0.80947
							0.0985	0.8098	0.80964
							0.09866	0.80977	0.80967
							0.09879	0.81061	0.81045
							0.09895	0.81149	0.81132
							0.09911	0.81182	0.81171
							0.09926	0.8116	0.81158
							0.09945	0.81251	0.81244
							0.09961	0.81323	0.81319
							0.09977	0.81409	0.814
							0.09994	0.81428	0.81421
							0.10008	0.81393	0.8138
							0.10023	0.81507	0.81495
							0.10038	0.81604	0.81596
							0.10057	0.81629	0.81632
							0.10069	0.81728	0.8174
							0.10081	0.81768	0.81779
							0.10095	0.81787	0.81803
							0.10108	0.81837	0.81851
							0.10122	0.81774	0.81787
							0.10141	0.81757	0.81768
							0.10156	0.81845	0.81848
							0.10173	0.81798	0.818
							0.1019	0.81811	0.81816
							0.10206	0.81771	0.81776
							0.10219	0.81742	0.81738
							0.10235	0.81766	0.81752
							0.10249	0.81817	0.81792
							0.10264	0.81715	0.81693
							0.1028	0.81755	0.81738
							0.10296	0.81774	0.81756
							0.10311	0.81774	0.81755
							0.10327	0.81711	0.81706
							0.10341	0.8162	0.81632
							0.10354	0.81514	0.81536
							0.10367	0.81488	0.8152
							0.10381	0.81402	0.81441
							0.10397	0.81406	0.81459
							0.10411	0.81432	0.81488
							0.10423	0.8142	0.81481
							0.10437	0.81386	0.81448
							0.1045	0.81315	0.81387
							0.10465	0.81166	0.81247
							0.10476	0.81156	0.81241
							0.10491	0.81075	0.81165
							0.10506	0.80973	0.81074
							0.10521	0.80975	0.81069
							0.10532	0.80931	0.81023
							0.10546	0.80911	0.81002
							0.1056	0.80886	0.80978
							0.10575	0.80878	0.80978
							0.1059	0.80938	0.81046
							0.10603	0.80846	0.80956
							0.10616	0.80841	0.80947
							0.10627	0.80752	0.80848
							0.1064	0.80741	0.80845
							0.10651	0.8075	0.80841
							0.10664	0.80771	0.80862
							0.10677	0.8077	0.80865
							0.10694	0.80787	0.80876
							0.10706	0.80836	0.80924
							0.10722	0.8088	0.80976
							0.10734	0.8079	0.80885
							0.10747	0.80834	0.80922
							0.1076	0.80817	0.80901
							0.10771	0.80746	0.80831
							0.10782	0.80801	0.80885
							0.10796	0.80798	0.80888
							0.10809	0.8068	0.80759
							0.10823	0.80656	0.80728
							0.10839	0.80683	0.8075
							0.10853	0.80658	0.80722
							0.10864	0.80724	0.80791
							0.10879	0.80711	0.80777
							0.10892	0.80693	0.80754
							0.10903	0.80727	0.80783
							0.10918	0.80693	0.80733
							0.10933	0.8073	0.80772
							0.10945	0.80879	0.80911
							0.10955	0.80976	0.81
							0.10967	0.809	0.80933
							0.10979	0.80811	0.8084
							0.10991	0.80789	0.80815
							0.11003	0.80839	0.80856
							0.11019	0.80739	0.80746
							0.11033	0.80757	0.80756
							0.11043	0.8082	0.80803
							0.11057	0.80717	0.80686
							0.11068	0.80613	0.80606
							0.11083	0.80555	0.8053
							0.11094	0.80447	0.80414
							0.11111	0.80477	0.80451
							0.11124	0.80385	0.8035
							0.11138	0.80423	0.80376
							0.1115	0.80521	0.80459
							0.11163	0.80513	0.8045
							0.11173	0.80503	0.80433
							0.11185	0.8057	0.8049
							0.11197	0.80669	0.80584
							0.1121	0.80688	0.8059
							0.11222	0.80671	0.80569
							0.11233	0.80616	0.80508
							0.11248	0.80682	0.80565
							0.1126	0.80697	0.80577
							0.1127	0.80688	0.80572
							0.11279	0.80648	0.80533
							0.11294	0.8074	0.80622
							0.1131	0.80808	0.80687
							0.11322	0.80755	0.80637
							0.11333	0.80699	0.80586
							0.11342	0.80653	0.80539
							0.11355	0.80663	0.80549
							0.11366	0.80663	0.80557
							0.11378	0.80705	0.80599
							0.11389	0.80626	0.8052
							0.11401	0.80703	0.80588
							0.11412	0.8065	0.80526
							0.11422	0.80572	0.80443
							0.11434	0.80538	0.80405
							0.11444	0.80432	0.80309
							0.11455	0.8043	0.80311
							0.11465	0.80525	0.80408
							0.11478	0.8049	0.80376
							0.11489	0.8057	0.80458
							0.115	0.806	0.80488
							0.11512	0.80568	0.8045
							0.11525	0.80588	0.80486
							0.11538	0.80547	0.80445
							0.11549	0.80513	0.80419
							0.11562	0.80447	0.80356
							0.11571	0.80485	0.80384
							0.11584	0.8057	0.80475
							0.11596	0.80596	0.80504
							0.11608	0.80506	0.80429
							0.11618	0.80552	0.80474
							0.11628	0.80591	0.80529
							0.1164	0.80602	0.8055
							0.11651	0.80645	0.80597
							0.11661	0.80616	0.80571
							0.11669	0.80623	0.80578
							0.11684	0.80562	0.80529
							0.11693	0.80569	0.8054
							0.11703	0.80622	0.80591
							0.11714	0.80666	0.80639
							0.11726	0.80647	0.80631
							0.11738	0.80608	0.80592
							0.11749	0.80627	0.80615
							0.11762	0.80531	0.80536
							0.11772	0.80388	0.80414
							0.11783	0.80304	0.80338
							0.11798	0.80329	0.80375
							0.11813	0.80347	0.804
							0.11823	0.80285	0.80343
							0.11831	0.80323	0.80388
							0.11842	0.80243	0.80306
							0.11851	0.80349	0.80417
							0.11862	0.80389	0.80463
							0.11873	0.80395	0.80489
							0.11883	0.8043	0.80534
							0.11895	0.8048	0.80596
							0.11904	0.80481	0.80615
							0.11916	0.80411	0.80545
							0.11925	0.80298	0.80435
							0.11939	0.805	0.8063
							0.11949	0.80451	0.80579
							0.1196	0.80382	0.80514
							0.11969	0.8033	0.80475
							0.11981	0.80279	0.80426
							0.11994	0.80198	0.80336
							0.12005	0.80237	0.80389
							0.12018	0.80149	0.80305
							0.12029	0.80115	0.80282
							0.1204	0.80131	0.80308
							0.12051	0.80111	0.80299
							0.12061	0.80113	0.80307
							0.1207	0.80075	0.80273
							0.1208	0.80066	0.8027
							0.12092	0.80045	0.80262
							0.12104	0.80024	0.80237
							0.12113	0.79921	0.80137
							0.12123	0.79824	0.8004
							0.12131	0.79771	0.79981
							0.12143	0.79759	0.79971
							0.12155	0.79818	0.80033
							0.12163	0.79774	0.79994
							0.12175	0.79795	0.80008
							0.12185	0.79847	0.8007
							0.12197	0.798	0.80027
							0.12205	0.79815	0.80041
							0.12217	0.79844	0.80072
							0.12227	0.79819	0.80046
							0.12236	0.79872	0.80097
							0.12242	0.7985	0.80084
							0.12252	0.79795	0.80031
							0.12264	0.79794	0.8004
							0.12275	0.79785	0.80043
							0.12287	0.79718	0.79973
							0.12296	0.79635	0.79892
							0.12306	0.79579	0.79837
							0.12313	0.79491	0.7975
							0.12322	0.7944	0.79702
							0.1233	0.79381	0.7965
							0.12342	0.79424	0.79685
							0.12351	0.79343	0.79605
							0.12362	0.79425	0.79681
							0.12372	0.79357	0.79606
							0.12385	0.79358	0.79601
							0.12395	0.79239	0.79476
							0.12404	0.79294	0.79531
							0.12415	0.79295	0.79523
							0.12424	0.79338	0.7955
							0.12436	0.79335	0.79544
							0.12445	0.79415	0.79618
							0.12455	0.79406	0.79599
							0.12464	0.79456	0.7963
							0.12472	0.79406	0.79573
							0.12482	0.79377	0.79554
							0.12491	0.79383	0.79559
							0.125	0.79489	0.79653
							0.1251	0.79543	0.79704
							0.12521	0.79592	0.79743
							0.12531	0.79646	0.79783
							0.1254	0.79547	0.79684
							0.12549	0.79581	0.79713
							0.12559	0.79592	0.79717
							0.12568	0.7968	0.79798
							0.12578	0.79758	0.79874
							0.12587	0.7985	0.79951
							0.12597	0.79885	0.79982
							0.12607	0.79859	0.79959
							0.12619	0.79874	0.79968
							0.12628	0.79897	0.79997
							0.12636	0.79921	0.80013
							0.12646	0.79901	0.79997
							0.12657	0.79941	0.80034
							0.12669	0.80016	0.80122
							0.12677	0.80051	0.8016
							0.12685	0.80106	0.80204
							0.12695	0.80082	0.80178
							0.12704	0.80061	0.80146
							0.12716	0.80033	0.80125
							0.12726	0.80092	0.80185
							0.12737	0.80024	0.80116
							0.12747	0.80018	0.80115
							0.12757	0.79959	0.8006
							0.12765	0.7991	0.80014
							0.12771	0.79934	0.80045
							0.12778	0.79903	0.80006
							0.12789	0.79999	0.80104
							0.12798	0.80099	0.80197
							0.12808	0.80163	0.8026
							0.12819	0.80192	0.80292
							0.12829	0.80239	0.80336
							0.12838	0.80214	0.80309
							0.12847	0.80215	0.80312
							0.12856	0.80211	0.80321
							0.12868	0.80134	0.8025
							0.12877	0.80057	0.8017
							0.12884	0.80094	0.80206
							0.12894	0.80077	0.80192
							0.12905	0.79953	0.80067
							0.12915	0.79886	0.79999
							0.12923	0.79968	0.80099
							0.12933	0.79956	0.80086
							0.12943	0.79817	0.79962
							0.12954	0.79715	0.79876
							0.12963	0.79658	0.79836
							0.12974	0.79552	0.79744
							0.12981	0.79537	0.79727
							0.12989	0.79513	0.79722
							0.12999	0.79469	0.79687
							0.13007	0.79495	0.79724
							0.13016	0.79514	0.79753
							0.13025	0.79475	0.79722
							0.13035	0.79453	0.79701
							0.13044	0.79367	0.79626
							0.13052	0.79333	0.79603
							0.1306	0.79356	0.79629
							0.13069	0.79323	0.79607
							0.13078	0.79226	0.79513
							0.13087	0.79079	0.79364
							0.13094	0.79083	0.79373
							0.13102	0.7904	0.79329
							0.13112	0.79018	0.79315
							0.13121	0.78872	0.79168
							0.13129	0.78855	0.7915
							0.13138	0.78776	0.79077
							0.13146	0.78639	0.78941
							0.13156	0.78574	0.78875
							0.13165	0.78447	0.78758
							0.13172	0.78272	0.78572
							0.13181	0.78181	0.78491
							0.13192	0.78129	0.78447
							0.132	0.77938	0.78253
							0.13208	0.77844	0.78173
							0.13216	0.77655	0.77981
							0.13227	0.77388	0.77718
							0.13236	0.77384	0.77719
							0.13245	0.77389	0.77722
							0.13253	0.77283	0.77622
							0.13259	0.77233	0.77574
							0.13269	0.77129	0.77479
							0.13277	0.77049	0.77393
							0.13284	0.7704	0.77394
							0.13293	0.7705	0.77402
							0.133	0.76973	0.77323
							0.13309	0.7695	0.77305
							0.13321	0.7694	0.77293
							0.1333	0.76926	0.77277
							0.13337	0.76888	0.77232
							0.13345	0.76852	0.77195
							0.13352	0.76805	0.77144
							0.13362	0.76765	0.77101
							0.1337	0.76715	0.77053
							0.13379	0.7673	0.77065
							0.13389	0.76672	0.77021
							0.13398	0.76657	0.77
							0.13407	0.76722	0.77041
							0.13415	0.76823	0.77125
							0.13423	0.76845	0.77149
							0.13433	0.76786	0.77077
							0.13441	0.76827	0.77124
							0.13449	0.76835	0.77126
							0.13458	0.76861	0.77155
							0.13467	0.76868	0.77165
							0.13476	0.77001	0.77289
							0.13481	0.76923	0.77219
							0.13489	0.76955	0.77245
							0.13499	0.76847	0.77143
							0.13508	0.76895	0.77196
							0.13515	0.76976	0.77279
							0.13524	0.76978	0.77289
							0.13534	0.76934	0.77248
							0.1354	0.76821	0.77147
							0.13547	0.76946	0.77267
							0.13556	0.76887	0.77213
							0.13564	0.76728	0.77053
							0.13572	0.76654	0.76992
							0.13582	0.76574	0.76928
							0.13591	0.76596	0.76958
							0.13597	0.76658	0.77032
							0.13605	0.76635	0.77013
							0.13613	0.76602	0.76983
							0.13623	0.76627	0.77014
							0.13635	0.76539	0.76927
							0.13643	0.76613	0.76997
							0.13653	0.76664	0.77046
							0.13662	0.76585	0.76975
							0.1367	0.76536	0.76945
							0.1368	0.76481	0.76888
							0.13687	0.76438	0.76844
							0.13696	0.76397	0.76795
							0.13702	0.76353	0.76768
							0.13709	0.76336	0.76754
							0.13718	0.76308	0.76731
							0.13725	0.76234	0.76655
							0.13732	0.76327	0.76744
							0.1374	0.7628	0.76709
							0.13748	0.7635	0.76795
							0.13758	0.76323	0.7675
							0.13767	0.76296	0.76727
							0.13778	0.76293	0.76734
							0.13785	0.76355	0.76802
							0.13791	0.76307	0.76753
							0.13798	0.76384	0.7684
							0.13807	0.76276	0.76738
							0.13814	0.76416	0.76868
							0.13824	0.76428	0.76877
							0.13832	0.76528	0.76965
							0.1384	0.76503	0.76953
							0.13849	0.76543	0.76983
							0.13857	0.76611	0.77042
							0.13864	0.76639	0.77058
							0.13873	0.76526	0.76954
							0.13883	0.7651	0.76937
							0.1389	0.76517	0.76939
							0.13897	0.7655	0.76968
							0.13905	0.7659	0.77007
							0.13915	0.76575	0.76985
							0.13921	0.76535	0.76936
							0.13928	0.76565	0.76961
							0.13936	0.76643	0.77047
							0.13942	0.76622	0.77032
							0.13949	0.76581	0.77009
							0.13957	0.7653	0.76959
							0.13964	0.76585	0.77019
							0.13972	0.76492	0.7693
							0.1398	0.76422	0.76865
							0.1399	0.76424	0.76867
							0.13998	0.76376	0.76833
							0.14005	0.76288	0.76752
							0.14013	0.76335	0.76813
							0.1402	0.76312	0.76791
							0.14026	0.7623	0.767
							0.14034	0.76291	0.76767
							0.14043	0.76354	0.76821
							0.14049	0.76383	0.76855
							0.14056	0.76489	0.7697
							0.14064	0.76473	0.7695
							0.14074	0.76474	0.76951
							0.14085	0.76499	0.7697
							0.14092	0.76524	0.76991
							0.14099	0.76563	0.77028
							0.14105	0.76695	0.77153
							0.1411	0.76667	0.77119
							0.14116	0.76622	0.77071
							0.14124	0.76673	0.7711
							0.14131	0.76725	0.77154
							0.14139	0.76727	0.7715
							0.14149	0.76789	0.77205
							0.14158	0.76768	0.77173
							0.14165	0.76786	0.77174
							0.14174	0.76812	0.77194
							0.14179	0.76943	0.77318
							0.14186	0.77051	0.77415
							0.14194	0.77101	0.77453
							0.14199	0.77147	0.77485
							0.14208	0.77338	0.77666
							0.14216	0.77345	0.77672
							0.14224	0.77278	0.77607
							0.14233	0.77258	0.77577
							0.1424	0.7729	0.7762
							0.14246	0.77243	0.77578
							0.14253	0.7727	0.77611
							0.14261	0.77291	0.77619
							0.1427	0.77385	0.77704
							0.1428	0.77239	0.77565
							0.14286	0.77312	0.77648
							0.14294	0.77227	0.77566
							0.143	0.7723	0.77569
							0.14307	0.77234	0.77572
							0.14315	0.7717	0.77503
							0.14324	0.77164	0.77499
							0.14331	0.77177	0.77511
							0.14339	0.77165	0.77491
							0.14347	0.76979	0.7731
							0.14354	0.77087	0.77397
							0.14361	0.77077	0.77382
							0.14367	0.76999	0.77286
							0.14374	0.7694	0.7722
							0.14384	0.76929	0.77205
							0.14391	0.76814	0.77082
							0.14397	0.76825	0.77097
							0.14406	0.76803	0.77073
							0.14414	0.76767	0.77041
							0.1442	0.76789	0.77059
							0.14425	0.76724	0.76998
							0.14431	0.76681	0.76946
							0.14438	0.76772	0.77028
							0.14446	0.76818	0.77069
							0.14454	0.76819	0.77082
							0.14463	0.7682	0.77081
							0.14471	0.76846	0.77105
							0.14478	0.76838	0.77079
							0.14487	0.76868	0.77113
							0.14496	0.77014	0.77247
							0.14502	0.77121	0.77363
							0.14509	0.77075	0.77324
							0.14517	0.77135	0.77383
							0.14523	0.77211	0.7745
							0.14531	0.77174	0.77433
							0.14539	0.77164	0.77429
							0.14546	0.77256	0.77519
							0.14552	0.77369	0.7763
							0.14559	0.77345	0.77601
							0.14567	0.7732	0.77573
							0.14574	0.7739	0.77639
							0.14581	0.77253	0.77512
							0.14591	0.77415	0.77671
							0.146	0.77368	0.77627
							0.14607	0.77454	0.77712
							0.14612	0.77396	0.77661
							0.14621	0.77333	0.77608
							0.14628	0.77275	0.77576
							0.14635	0.77379	0.77685
							0.14641	0.77416	0.77732
							0.14648	0.77293	0.77622
							0.14654	0.77304	0.77641
							0.1466	0.77264	0.776
							0.1467	0.77174	0.77512
							0.14678	0.77221	0.77558
							0.14686	0.772	0.77546
							0.14692	0.77163	0.77505
							0.14699	0.77021	0.7737
							0.14706	0.77081	0.7743
							0.14714	0.77034	0.77379
							0.14722	0.76951	0.77296
							0.14729	0.7694	0.77288
							0.14735	0.76969	0.77325
							0.14741	0.76898	0.77267
							0.14748	0.76825	0.77195
							0.14753	0.76898	0.77275
							0.1476	0.76758	0.77143
							0.14768	0.76687	0.77081
							0.14777	0.76666	0.77071
							0.14783	0.7662	0.77028
							0.1479	0.76596	0.77014
							0.14797	0.76689	0.77103
							0.14805	0.7672	0.77126
							0.14812	0.7681	0.77208
							0.1482	0.76741	0.77139
							0.14826	0.7671	0.77115
							0.14833	0.76716	0.77128
							0.14838	0.76705	0.771
							0.14844	0.76602	0.76999
							0.14853	0.76546	0.76919
							0.14858	0.76561	0.76928
							0.14864	0.76595	0.76967
							0.14871	0.76536	0.76907
							0.14877	0.76488	0.76853
							0.14884	0.7644	0.76813
							0.14891	0.76431	0.76795
							0.14899	0.76457	0.76834
							0.14907	0.76463	0.76844
							0.14913	0.76372	0.76755
							0.14919	0.7621	0.76596
							0.14926	0.76242	0.76633
							0.14933	0.76138	0.7654
							0.14939	0.75987	0.76403
							0.14947	0.75901	0.76322
							0.14954	0.75931	0.76358
							0.1496	0.75878	0.76309
							0.14966	0.75853	0.76295
							0.14972	0.75864	0.76297
							0.14978	0.75832	0.76268
							0.14987	0.75798	0.7624
							0.14993	0.75711	0.76159
							0.15	0.75715	0.76167
							0.15009	0.75708	0.76151
							0.15017	0.75734	0.76181
							0.15023	0.7574	0.76196
							0.15029	0.75566	0.76027
							0.15035	0.75489	0.75957
							0.15041	0.75462	0.75912
							0.15048	0.75423	0.75874
							0.15054	0.75448	0.75881
							0.15061	0.75472	0.75927
							0.15068	0.75379	0.75854
							0.15075	0.75419	0.75901
							0.15081	0.75432	0.7592
							0.15088	0.75496	0.75997
							0.15094	0.75498	0.76003
							0.15101	0.75542	0.76059
							0.15109	0.75607	0.76114
							0.15116	0.7561	0.76125
							0.15123	0.75634	0.76143
							0.1513	0.75675	0.76183
							0.15136	0.75688	0.76204
							0.15142	0.75736	0.76256
							0.15147	0.75746	0.76271
							0.15153	0.757	0.76228
							0.15158	0.75685	0.76204
							0.15165	0.75707	0.76226
							0.15173	0.75617	0.76156
							0.15181	0.75689	0.76235
							0.15188	0.75766	0.76298
							0.15195	0.75645	0.76198
							0.15201	0.75597	0.76147
							0.15207	0.75618	0.76161
							0.15215	0.75705	0.76255
							0.15221	0.7569	0.76238
							0.15228	0.75827	0.76371
							0.15235	0.75872	0.76421
							0.15242	0.758	0.7634
							0.15248	0.75725	0.76263
							0.15255	0.75747	0.76302
							0.15262	0.75736	0.76292
							0.15268	0.75715	0.76272
							0.15274	0.75737	0.76289
							0.15281	0.75693	0.76258
							0.15288	0.757	0.76272
							0.15295	0.75651	0.76211
							0.15303	0.75699	0.7626
							0.1531	0.75656	0.76224
							0.15318	0.75739	0.76285
							0.15324	0.75719	0.76247
							0.15331	0.75648	0.7617
							0.15336	0.75672	0.76187
							0.15342	0.75654	0.76158
							0.15349	0.75687	0.76188
							0.15355	0.75772	0.76264
							0.1536	0.75743	0.76247
							0.15366	0.75695	0.76206
							0.15372	0.75693	0.76219
							0.15378	0.75789	0.76312
							0.15386	0.75803	0.76331
							0.15392	0.75874	0.76405
							0.15398	0.75848	0.76366
							0.15405	0.75801	0.7632
							0.15411	0.75836	0.76353
							0.15417	0.75845	0.76352
							0.15423	0.75853	0.76359
							0.15431	0.75788	0.76283
							0.15439	0.75868	0.76358
							0.15448	0.75947	0.76415
							0.15454	0.76025	0.76474
							0.1546	0.76096	0.76535
							0.15466	0.76001	0.76435
							0.15471	0.75901	0.76324
							0.15478	0.75841	0.76263
							0.15485	0.75718	0.76144
							0.15491	0.75739	0.76164
							0.155	0.75739	0.76154
							0.15507	0.75687	0.76092
							0.15514	0.75697	0.76107
							0.1552	0.75735	0.76158
							0.15528	0.75774	0.76213
							0.15535	0.75779	0.76213
							0.1554	0.75612	0.76063
							0.15545	0.75743	0.76192
							0.1555	0.75794	0.76259
							0.15555	0.75772	0.7624
							0.15563	0.75771	0.76252
							0.15568	0.75829	0.76314
							0.15573	0.75791	0.76281
							0.15581	0.75762	0.76246
							0.15587	0.7585	0.7633
							0.15595	0.7583	0.76314
							0.156	0.75982	0.7647
							0.15607	0.76008	0.76497
							0.15614	0.7607	0.76556
							0.15621	0.76005	0.76502
							0.15627	0.7604	0.76554
							0.15633	0.76133	0.76628
							0.15639	0.76052	0.76556
							0.15644	0.76113	0.7661
							0.15651	0.76109	0.76612
							0.15656	0.76155	0.76663
							0.15664	0.76184	0.76709
							0.15669	0.76245	0.76757
							0.15675	0.76222	0.76737
							0.15681	0.76174	0.76691
							0.15687	0.76156	0.76668
							0.15694	0.7622	0.76727
							0.157	0.76338	0.76858
							0.15705	0.76351	0.76868
							0.15711	0.76286	0.7682
							0.15717	0.76241	0.76775
							0.15723	0.76327	0.76866
							0.15728	0.76294	0.76826
							0.15735	0.76281	0.76808
							0.15741	0.76291	0.7682
							0.15747	0.76274	0.76804
							0.15755	0.76229	0.76757
							0.15762	0.76127	0.76664
							0.15768	0.76047	0.76583
							0.15774	0.76016	0.76562
							0.1578	0.75976	0.76534
							0.15787	0.76022	0.76567
							0.15793	0.75886	0.76441
							0.15797	0.7581	0.76386
							0.15804	0.75817	0.76401
							0.15811	0.75761	0.76351
							0.15815	0.7572	0.76319
							0.15819	0.75792	0.7639
							0.15825	0.7572	0.76321
							0.15831	0.75591	0.76213
							0.15836	0.75593	0.7621
							0.15842	0.75583	0.76193
							0.15849	0.75565	0.76182
							0.15856	0.75454	0.76055
							0.15864	0.75389	0.76003
							0.15868	0.7536	0.75981
							0.15874	0.75505	0.76131
							0.15881	0.75519	0.76152
							0.15888	0.75464	0.76104
							0.15894	0.75403	0.76025
							0.159	0.75383	0.75998
							0.15906	0.7539	0.75999
							0.15911	0.75372	0.75989
							0.15918	0.75327	0.75941
							0.15925	0.75361	0.75962
							0.15931	0.7524	0.7586
							0.15937	0.7515	0.75775
							0.15943	0.75097	0.75719
							0.1595	0.75	0.75621
							0.15955	0.74889	0.7552
							0.15962	0.74926	0.75543
							0.15968	0.74966	0.7557
							0.15973	0.74961	0.75556
							0.15978	0.74911	0.75515
							0.15983	0.74934	0.75568
							0.15988	0.7489	0.75516
							0.15994	0.74992	0.75593
							0.16	0.74967	0.75541
							0.16007	0.74954	0.75522
							0.16013	0.74909	0.75454
							0.16018	0.74835	0.7537
							0.16023	0.74895	0.75423
							0.16028	0.74954	0.75474
							0.16035	0.7499	0.75493
							0.1604	0.74917	0.75429
							0.16047	0.74865	0.75378
							0.16054	0.7487	0.75376
							0.16061	0.74767	0.75271
							0.16066	0.74754	0.75267
							0.16073	0.7464	0.7518
							0.16079	0.74579	0.75113
							0.16084	0.74587	0.75119
							0.16091	0.74629	0.75185
							0.16097	0.74668	0.75207
							0.16103	0.74759	0.75299
							0.1611	0.74723	0.75271
							0.16116	0.74733	0.75289
							0.16123	0.74756	0.75326
							0.1613	0.74708	0.75285
							0.16135	0.74763	0.75338
							0.1614	0.74726	0.75305
							0.16145	0.74763	0.75363
							0.16151	0.7486	0.75461
							0.16158	0.74849	0.75466
							0.16163	0.74844	0.75456
							0.1617	0.74879	0.75494
							0.16176	0.74964	0.75571
							0.16182	0.74894	0.755
							0.16187	0.74976	0.75584
							0.16192	0.75122	0.75728
							0.16195	0.75036	0.75648
							0.16201	0.7507	0.75688
							0.16205	0.75015	0.75636
							0.16212	0.75019	0.75641
							0.16219	0.74985	0.75617
							0.16226	0.75038	0.75656
							0.16232	0.74993	0.75614
							0.16238	0.74942	0.7558
							0.16245	0.74999	0.75643
							0.16252	0.75004	0.75662
							0.16258	0.75104	0.75768
							0.16264	0.75164	0.75826
							0.16269	0.75128	0.75788
							0.16274	0.75025	0.75697
							0.1628	0.75214	0.75882
							0.16286	0.75251	0.75906
							0.16291	0.75392	0.76048
							0.16298	0.75373	0.76031
							0.16304	0.75346	0.76001
							0.16309	0.7535	0.75998
							0.16314	0.75464	0.76105
							0.16318	0.75495	0.76137
							0.16325	0.75396	0.76026
							0.16334	0.75395	0.76038
							0.16339	0.75373	0.76033
							0.16346	0.75416	0.76063
							0.16352	0.75488	0.76141
							0.16357	0.7557	0.76238
							0.16363	0.75633	0.76293
							0.16368	0.75679	0.76335
							0.16374	0.75757	0.76418
							0.1638	0.7577	0.7643
							0.16387	0.7579	0.76461
							0.16392	0.75784	0.76463
							0.16398	0.75789	0.76457
							0.16404	0.75675	0.76338
							0.1641	0.75724	0.76384
							0.16416	0.7579	0.76453
							0.16423	0.75817	0.76483
							0.16428	0.75908	0.7658
							0.16433	0.75942	0.76613
							0.16439	0.76064	0.76727
							0.16444	0.76126	0.76792
							0.1645	0.76238	0.76898
							0.16455	0.76269	0.76943
							0.1646	0.7637	0.77041
							0.16465	0.76347	0.77033
							0.1647	0.76219	0.76892
							0.16477	0.76228	0.76919
							0.16482	0.76137	0.76839
							0.16486	0.7613	0.7684
							0.16492	0.76086	0.7679
							0.16498	0.76046	0.76758
							0.16505	0.76026	0.76725
							0.16509	0.76	0.76685
							0.16515	0.75937	0.76621
							0.1652	0.75981	0.76651
							0.16525	0.75975	0.76633
							0.16532	0.76216	0.76851
							0.16537	0.76224	0.76857
							0.16544	0.76328	0.76946
							0.16549	0.76289	0.76919
							0.16553	0.76335	0.76964
							0.1656	0.76382	0.77033
							0.16566	0.76415	0.77049
							0.16573	0.76327	0.76936
							0.16579	0.76385	0.76985
							0.16584	0.76325	0.76938
							0.1659	0.76305	0.76946
							0.16595	0.76262	0.76909
							0.166	0.76197	0.76854
							0.16605	0.76201	0.76872
							0.16612	0.76172	0.76848
							0.16618	0.76049	0.76739
							0.16622	0.75907	0.76623
							0.16627	0.75899	0.7662
							0.1663	0.75861	0.76578
							0.16636	0.75766	0.76482
							0.16641	0.75825	0.76537
							0.16646	0.75802	0.76516
							0.16652	0.75778	0.76488
							0.16657	0.75852	0.76576
							0.16663	0.75937	0.76642
							0.16668	0.75945	0.76644
							0.16673	0.75847	0.76571
							0.16679	0.75762	0.76473
							0.16683	0.75853	0.76558
							0.1669	0.75813	0.76522
							0.16695	0.75801	0.76518
							0.167	0.75726	0.7645
							0.16705	0.75575	0.7631
							0.16712	0.75655	0.76406
							0.16717	0.75588	0.76328
							0.16723	0.75582	0.76311
							0.16731	0.75514	0.76229
							0.16737	0.75393	0.76108
							0.16741	0.75356	0.76079
							0.16746	0.75308	0.76044
							0.1675	0.75292	0.76033
							0.16755	0.75278	0.76012
							0.16762	0.75231	0.75985
							0.16768	0.75302	0.76069
							0.16774	0.75289	0.76068
							0.16779	0.75208	0.75985
							0.16784	0.7533	0.76117
							0.1679	0.75282	0.76066
							0.16794	0.75327	0.76137
							0.168	0.75417	0.76241
							0.16805	0.75465	0.76279
							0.1681	0.75555	0.76359
							0.16816	0.7553	0.76328
							0.16823	0.75608	0.76389
							0.16827	0.75605	0.76387
							0.16832	0.75803	0.76561
							0.16838	0.7578	0.76525
							0.16843	0.75684	0.76417
							0.16847	0.75825	0.76546
							0.16853	0.75834	0.76549
							0.16858	0.7581	0.76527
							0.16865	0.75808	0.76516
							0.1687	0.75786	0.76497
							0.16875	0.75815	0.76528
							0.16879	0.75837	0.7653
							0.16885	0.75943	0.76637
							0.16892	0.75874	0.7656
							0.16896	0.75933	0.76609
							0.16901	0.75816	0.765
							0.16907	0.7583	0.76504
							0.16912	0.75871	0.76542
							0.16918	0.75853	0.76536
							0.16924	0.75811	0.76508
							0.16928	0.75837	0.76525
							0.16933	0.75844	0.76534
							0.16938	0.75786	0.76471
							0.16944	0.75843	0.76526
							0.16949	0.75846	0.76526
							0.16953	0.75978	0.76671
							0.1696	0.75991	0.76696
							0.16967	0.76002	0.76698
							0.16973	0.7603	0.76718
							0.16979	0.76092	0.76777
							0.16986	0.76235	0.76901
							0.16991	0.76297	0.76968
							0.16995	0.76303	0.76988
							0.16999	0.762	0.76901
							0.17003	0.76342	0.77044
							0.17008	0.76308	0.77
							0.17014	0.76263	0.76959
							0.17019	0.76213	0.76914
							0.17023	0.76283	0.76971
							0.1703	0.76312	0.76977
							0.17034	0.76421	0.77068
							0.17041	0.76485	0.77124
							0.17045	0.76625	0.77262
							0.17052	0.76677	0.77307
							0.17058	0.76674	0.7729
							0.17064	0.7676	0.77362
							0.17068	0.76913	0.77516
							0.17073	0.77096	0.77688
							0.17079	0.77024	0.77626
							0.17084	0.77217	0.77824
							0.17089	0.77313	0.77923
							0.17094	0.77375	0.77994
							0.17099	0.77416	0.78034
							0.17106	0.77409	0.7802
							0.1711	0.77367	0.77982
							0.17115	0.77403	0.78024
							0.1712	0.77384	0.78018
							0.17124	0.77433	0.78065
							0.17129	0.77424	0.78057
							0.17136	0.77498	0.78126
							0.17143	0.77465	0.78087
							0.17147	0.77494	0.78107
							0.17152	0.77453	0.78083
							0.17158	0.77531	0.78149
							0.17163	0.77553	0.7816
							0.17169	0.77606	0.78199
							0.17174	0.77611	0.78212
							0.17179	0.77734	0.78353
							0.17184	0.77734	0.78361
							0.17189	0.77791	0.78413
							0.17194	0.77782	0.78407
							0.172	0.77748	0.78367
							0.17205	0.77773	0.784
							0.17211	0.77743	0.7837
							0.17217	0.77765	0.78387
							0.17222	0.77722	0.78368
							0.17228	0.77695	0.78363
							0.17233	0.77773	0.78456
							0.17239	0.77765	0.78448
							0.17245	0.77836	0.78535
							0.17251	0.77943	0.78646
							0.17255	0.77981	0.7866
							0.17259	0.78027	0.78725
							0.17263	0.78085	0.78788
							0.17268	0.78064	0.78781
							0.17274	0.78086	0.78814
							0.17278	0.78131	0.78849
							0.17284	0.78159	0.78887
							0.17288	0.7811	0.78838
							0.17295	0.78086	0.78837
							0.17302	0.77917	0.78671
							0.17306	0.77882	0.7865
							0.17311	0.77805	0.78563
							0.17315	0.77792	0.78553
							0.1732	0.77653	0.78416
							0.17325	0.77679	0.78451
							0.17329	0.77666	0.78427
							0.17334	0.7759	0.78333
							0.17339	0.77517	0.78271
							0.17345	0.77487	0.78241
							0.1735	0.77472	0.7823
							0.17356	0.77379	0.78152
							0.1736	0.77375	0.78148
							0.17366	0.77367	0.78151
							0.1737	0.7736	0.78148
							0.17374	0.77261	0.78066
							0.17381	0.77091	0.77913
							0.17386	0.76994	0.77821
							0.17392	0.77142	0.77946
							0.17397	0.77105	0.77907
							0.17402	0.77076	0.77876
							0.17407	0.76949	0.77761
							0.17412	0.76923	0.77743
							0.17417	0.76751	0.7758
							0.17421	0.76709	0.77541
							0.17425	0.7667	0.7751
							0.17431	0.76668	0.77509
							0.17436	0.76578	0.77445
							0.1744	0.76423	0.77302
							0.17445	0.76383	0.77272
							0.1745	0.76442	0.77324
							0.17455	0.76341	0.77242
							0.1746	0.76254	0.77167
							0.17464	0.76172	0.77117
							0.17469	0.76137	0.77093
							0.17473	0.76091	0.77051
							0.17479	0.76102	0.77048
							0.17484	0.76086	0.77023
							0.17489	0.76089	0.77044
							0.17495	0.76112	0.77083
							0.175	0.76055	0.77037
							0.17505	0.75942	0.76926
							0.17511	0.75914	0.76897
							0.17516	0.75922	0.76896
							0.17521	0.75917	0.769
							0.17525	0.75796	0.76786
							0.1753	0.75792	0.76784
							0.17535	0.75792	0.76763
							0.17539	0.75835	0.76802
							0.17544	0.75769	0.7673
							0.17549	0.75841	0.76805
							0.17553	0.75871	0.76837
							0.17558	0.75916	0.76886
							0.17563	0.75799	0.76757
							0.17568	0.75804	0.76763
							0.17574	0.75859	0.76819
							0.17579	0.75919	0.76893
							0.17585	0.7588	0.76845
							0.1759	0.75816	0.76796
							0.17593	0.75839	0.76832
							0.17598	0.75705	0.76702
							0.17602	0.75585	0.76598
							0.17607	0.75579	0.76577
							0.17612	0.75478	0.76482
							0.17615	0.75494	0.76491
							0.17621	0.75583	0.76589
							0.17627	0.75648	0.76657
							0.17631	0.75669	0.7668
							0.17636	0.75674	0.76677
							0.17641	0.75811	0.76803
							0.17647	0.75894	0.76851
							0.17653	0.75966	0.76914
							0.17657	0.75968	0.76911
							0.17661	0.76062	0.76995
							0.17665	0.7607	0.76999
							0.17671	0.76136	0.77062
							0.17676	0.76157	0.77083
							0.1768	0.76232	0.7715
							0.17686	0.76272	0.77162
							0.17692	0.76361	0.77223
							0.17697	0.76436	0.77291
							0.17702	0.76584	0.77416
							0.17707	0.76623	0.77451
							0.17712	0.76622	0.77462
							0.17717	0.76655	0.77488
							0.17722	0.76746	0.77584
							0.17726	0.76955	0.77784
							0.17731	0.76997	0.77812
							0.17736	0.77068	0.77865
							0.1774	0.77117	0.77895
							0.17744	0.77169	0.7794
							0.1775	0.77193	0.77933
							0.17754	0.77147	0.77897
							0.17758	0.77155	0.77895
							0.17764	0.77162	0.7792
							0.1777	0.77182	0.77941
							0.17774	0.77299	0.78041
							0.17778	0.77267	0.78015
							0.17782	0.77183	0.77931
							0.17787	0.77261	0.77999
							0.17791	0.77233	0.77958
							0.17796	0.77346	0.78067
							0.17803	0.77319	0.78029
							0.17808	0.77349	0.7806
							0.17813	0.77514	0.78212
							0.17817	0.77608	0.78286
							0.17822	0.7766	0.7833
							0.17829	0.77534	0.78217
							0.17833	0.77524	0.78215
							0.17837	0.7749	0.7817
							0.17842	0.77508	0.78204
							0.17847	0.77527	0.78232
							0.17852	0.775	0.78205
							0.17857	0.7753	0.78236
							0.17862	0.77386	0.78081
							0.17866	0.77341	0.78038
							0.17872	0.77347	0.78035
							0.17877	0.77402	0.78083
							0.17882	0.77371	0.78048
							0.17885	0.77261	0.77964
							0.1789	0.77183	0.77892
							0.17894	0.77091	0.77812
							0.17898	0.771	0.77806
							0.17904	0.77028	0.77732
							0.17908	0.77007	0.77716
							0.17913	0.7706	0.77775
							0.17918	0.77073	0.77794
							0.17923	0.77092	0.77817
							0.17928	0.77038	0.7776
							0.17932	0.77092	0.77798
							0.17938	0.77109	0.77803
							0.17942	0.7702	0.77732
							0.17947	0.77022	0.77733
							0.17953	0.77002	0.77725
							0.17959	0.77058	0.77754
							0.17965	0.7703	0.77741
							0.1797	0.77109	0.77821
							0.17975	0.77009	0.77746
							0.1798	0.76907	0.77654
							0.17985	0.76888	0.77635
							0.17988	0.76771	0.77502
							0.17992	0.76705	0.77437
							0.17996	0.76703	0.77453
							0.18002	0.76544	0.77314
							0.18007	0.76449	0.77238
							0.18012	0.76434	0.772
							0.18017	0.76447	0.77205
							0.18022	0.76338	0.771
							0.18026	0.76353	0.7714
							0.18029	0.76289	0.77098
							0.18033	0.76181	0.76999
							0.18037	0.762	0.77042
							0.18042	0.7604	0.76903
							0.18046	0.76034	0.76894
							0.1805	0.76088	0.7696
							0.18054	0.76134	0.77001
							0.18059	0.76079	0.76959
							0.18067	0.76028	0.76928
							0.18072	0.76077	0.76968
							0.18077	0.76081	0.76971
							0.18081	0.76035	0.76915
							0.18085	0.75961	0.76842
							0.18091	0.76011	0.76894
							0.18098	0.75967	0.76847
							0.18103	0.75971	0.76854
							0.18107	0.7591	0.76792
							0.18112	0.75869	0.76738
							0.18117	0.75831	0.76714
							0.18121	0.75859	0.76723
							0.18127	0.75876	0.76742
							0.18131	0.7593	0.76781
							0.18134	0.75789	0.76657
							0.18139	0.7582	0.76692
							0.18143	0.758	0.76676
							0.18149	0.75779	0.76657
							0.18154	0.75843	0.76725
							0.18158	0.75859	0.76732
							0.18164	0.75815	0.76696
							0.1817	0.75851	0.76737
							0.18175	0.75932	0.76807
							0.18179	0.75898	0.76785
							0.18183	0.75986	0.76865
							0.18187	0.76014	0.76908
							0.18192	0.75996	0.76897
							0.18195	0.7597	0.76871
							0.182	0.76097	0.76997
							0.18205	0.76145	0.77044
							0.18211	0.76079	0.76975
							0.18214	0.76044	0.76938
							0.18218	0.75932	0.76834
							0.18222	0.7598	0.76888
							0.18227	0.75956	0.76865
							0.18231	0.75951	0.76876
							0.18237	0.76006	0.76928
							0.18241	0.76006	0.76923
							0.18245	0.75961	0.76862
							0.18251	0.75991	0.76888
							0.18257	0.75942	0.76854
							0.18261	0.75975	0.76868
							0.18266	0.75978	0.76874
							0.1827	0.75948	0.76853
							0.18274	0.76054	0.76971
							0.18279	0.76062	0.76984
							0.18283	0.76155	0.77078
							0.18287	0.76195	0.77109
							0.18291	0.76071	0.77003
							0.18295	0.7604	0.76988
							0.18298	0.76032	0.77
							0.18303	0.76166	0.77125
							0.18306	0.76168	0.77127
							0.18311	0.76361	0.77318
							0.18317	0.76314	0.77261
							0.18322	0.76348	0.77286
							0.18328	0.76425	0.7735
							0.18331	0.76382	0.77299
							0.18335	0.76328	0.77251
							0.1834	0.7641	0.77325
							0.18343	0.7644	0.77381
							0.18346	0.76459	0.77397
							0.18351	0.76482	0.77425
							0.18356	0.76548	0.77462
							0.18361	0.76495	0.77409
							0.18365	0.76539	0.7745
							0.18369	0.76577	0.77496
							0.18374	0.76679	0.77584
							0.18379	0.7674	0.77634
							0.18385	0.76732	0.77617
							0.18388	0.76708	0.77584
							0.18393	0.76681	0.77573
							0.18398	0.76685	0.77571
							0.18403	0.76711	0.77607
							0.18408	0.76729	0.77641
							0.18414	0.76751	0.77657
							0.1842	0.7669	0.7761
							0.18424	0.76806	0.77697
							0.18429	0.7674	0.77658
							0.18434	0.76736	0.77659
							0.18439	0.7666	0.77582
							0.18442	0.76709	0.77634
							0.18445	0.76746	0.77669
							0.1845	0.76673	0.77598
							0.18454	0.76773	0.77711
							0.18458	0.76844	0.77781
							0.18463	0.76917	0.7786
							0.18467	0.77025	0.77951
							0.18471	0.76986	0.7791
							0.18474	0.77026	0.77965
							0.18478	0.77057	0.78007
							0.18483	0.77147	0.78104
							0.18486	0.77128	0.78076
							0.1849	0.77131	0.78071
							0.18495	0.77255	0.78196
							0.18499	0.77289	0.78195
							0.18505	0.77293	0.78192
							0.1851	0.77305	0.78204
							0.18513	0.77352	0.78239
							0.18518	0.77319	0.7821
							0.18521	0.77405	0.78284
							0.18526	0.77444	0.78307
							0.18531	0.77354	0.78233
							0.18536	0.77354	0.7822
							0.1854	0.77359	0.78229
							0.18545	0.77439	0.78293
							0.1855	0.7742	0.7825
							0.18555	0.77436	0.78271
							0.18559	0.77421	0.78252
							0.18562	0.77482	0.78319
							0.18568	0.77541	0.7839
							0.18572	0.77561	0.78387
							0.18577	0.77595	0.78426
							0.18581	0.77614	0.78433
							0.18586	0.77543	0.78365
							0.18591	0.7768	0.78515
							0.18595	0.77662	0.78495
							0.186	0.77757	0.78573
							0.18605	0.77796	0.78603
							0.18609	0.77844	0.78641
							0.18614	0.77923	0.78726
							0.18619	0.77992	0.78783
							0.18622	0.78085	0.78862
							0.18625	0.78091	0.78873
							0.1863	0.78201	0.78989
							0.18634	0.78251	0.7904
							0.18638	0.78213	0.79001
							0.18644	0.78287	0.79066
							0.18648	0.78448	0.79214
							0.18652	0.78347	0.79121
							0.18656	0.78358	0.79127
							0.1866	0.78363	0.79136
							0.18665	0.78426	0.79198
							0.18668	0.78579	0.79338
							0.18673	0.78633	0.7938
							0.18678	0.78771	0.79512
							0.18681	0.789	0.79626
							0.18688	0.7888	0.7963
							0.18693	0.78955	0.79724
							0.18698	0.79007	0.79793
							0.18702	0.79003	0.79793
							0.18705	0.79043	0.79835
							0.1871	0.79068	0.79883
							0.18714	0.79212	0.80013
							0.18719	0.79298	0.80092
							0.18723	0.79374	0.80163
							0.18727	0.79447	0.80239
							0.1873	0.79413	0.80199
							0.18734	0.794	0.80201
							0.18738	0.79566	0.80376
							0.18742	0.79567	0.80382
							0.18746	0.79524	0.80329
							0.18752	0.79547	0.80353
							0.18758	0.79531	0.80348
							0.18762	0.7948	0.80312
							0.18766	0.79624	0.80448
							0.1877	0.79619	0.80447
							0.18774	0.79618	0.80461
							0.18779	0.796	0.80459
							0.18784	0.79669	0.80544
							0.18788	0.7971	0.80574
							0.18792	0.79694	0.80543
							0.18797	0.79635	0.80483
							0.18801	0.79655	0.80509
							0.18805	0.79579	0.80435
							0.1881	0.79646	0.80496
							0.18814	0.79733	0.80572
							0.18819	0.79682	0.80516
							0.18824	0.79584	0.80449
							0.18829	0.79621	0.80487
							0.18835	0.79632	0.80505
							0.18839	0.79664	0.80552
							0.18843	0.79691	0.80574
							0.18847	0.79803	0.80691
							0.18852	0.79859	0.80747
							0.18857	0.79883	0.80757
							0.1886	0.80008	0.80891
							0.18864	0.80085	0.80955
							0.18868	0.80009	0.8089
							0.18872	0.79959	0.80843
							0.18876	0.79898	0.80757
							0.18881	0.7994	0.80796
							0.18885	0.79863	0.80707
							0.1889	0.79911	0.80748
							0.18895	0.79925	0.80763
							0.189	0.79873	0.80723
							0.18904	0.79833	0.80678
							0.18907	0.79758	0.80602
							0.1891	0.79686	0.80539
							0.18914	0.79755	0.80598
							0.18919	0.79656	0.80509
							0.18923	0.79647	0.80497
							0.18927	0.79633	0.80492
							0.18931	0.79658	0.80528
							0.18936	0.79674	0.80545
							0.18941	0.79625	0.80494
							0.18946	0.79616	0.80482
							0.1895	0.79695	0.80542
							0.18954	0.79638	0.80488
							0.18958	0.79588	0.80437
							0.18963	0.7961	0.80472
							0.18966	0.79606	0.80485
							0.18969	0.79613	0.80485
							0.18974	0.79638	0.80524
							0.18979	0.79652	0.80556
							0.18983	0.79634	0.80547
							0.18988	0.79568	0.80495
							0.18992	0.79494	0.8044
							0.18997	0.79454	0.80409
							0.19002	0.79547	0.80503
							0.19006	0.79558	0.80524
							0.19011	0.79533	0.80498
							0.19014	0.79621	0.8059
							0.19019	0.79599	0.80573
							0.19023	0.79628	0.80613
							0.19026	0.79679	0.80672
							0.19032	0.79672	0.80645
							0.19037	0.79773	0.80751
							0.19041	0.79744	0.80733
							0.19046	0.7976	0.80759
							0.1905	0.79758	0.80768
							0.19054	0.79725	0.8074
							0.19058	0.79747	0.80771
							0.19062	0.7979	0.80817
							0.19064	0.79751	0.80799
							0.1907	0.79708	0.80757
							0.19075	0.79571	0.80633
							0.19081	0.79634	0.80698
							0.19085	0.79544	0.8061
							0.19089	0.79495	0.80559
							0.19093	0.79592	0.80648
							0.19096	0.79575	0.80634
							0.19099	0.79622	0.80679
							0.19103	0.79773	0.80811
							0.19108	0.79675	0.80726
							0.19112	0.79683	0.80751
							0.19117	0.79616	0.80691
							0.19121	0.79542	0.80641
							0.19124	0.795	0.80588
							0.19128	0.79506	0.80597
							0.19132	0.79588	0.80662
							0.19137	0.79628	0.80698
							0.19141	0.79688	0.8076
							0.19144	0.79775	0.80833
							0.19148	0.79772	0.80828
							0.19153	0.79799	0.80866
							0.19156	0.79667	0.80744
							0.19161	0.7968	0.80755
							0.19166	0.79724	0.80802
							0.19169	0.7979	0.8085
							0.19173	0.79631	0.80687
							0.19178	0.79608	0.80658
							0.19183	0.79734	0.80794
							0.19186	0.79791	0.80843
							0.19189	0.79909	0.80956
							0.19193	0.79866	0.80915
							0.19197	0.79766	0.80825
							0.19201	0.7979	0.80844
							0.19204	0.79727	0.80788
							0.19209	0.79709	0.80752
							0.19213	0.79741	0.80769
							0.19217	0.79793	0.80831
							0.19222	0.79873	0.80901
							0.19227	0.79915	0.80943
							0.19232	0.7997	0.80981
							0.19235	0.80009	0.81022
							0.19238	0.80065	0.81065
							0.19242	0.80015	0.81006
							0.19246	0.80129	0.81112
							0.1925	0.80222	0.81178
							0.19255	0.80284	0.81237
							0.1926	0.80401	0.81346
							0.19264	0.80421	0.81349
							0.19269	0.80424	0.81342
							0.19272	0.80452	0.81364
							0.19275	0.80373	0.81271
							0.1928	0.8035	0.81245
							0.19283	0.80248	0.81139
							0.19287	0.80222	0.81093
							0.19292	0.80205	0.81083
							0.19296	0.80249	0.81102
							0.193	0.80262	0.81114
							0.19304	0.80287	0.81137
							0.19307	0.80352	0.81191
							0.19311	0.80312	0.81152
							0.19315	0.80388	0.81231
							0.1932	0.80452	0.81289
							0.19325	0.80462	0.8131
							0.19329	0.8047	0.81326
							0.19332	0.80525	0.81375
							0.19336	0.80566	0.81424
							0.1934	0.80678	0.81526
							0.19344	0.80692	0.81542
							0.19349	0.80637	0.81493
							0.19353	0.80597	0.81447
							0.19357	0.80639	0.81476
							0.19361	0.80676	0.81501
							0.19366	0.80638	0.81474
							0.1937	0.80637	0.81487
							0.19373	0.8063	0.81482
							0.19378	0.80636	0.81487
							0.19382	0.80684	0.81538
							0.19386	0.80729	0.81573
							0.1939	0.80653	0.81497
							0.19394	0.80683	0.81521
							0.19398	0.80633	0.81477
							0.19402	0.80603	0.81444
							0.19406	0.80601	0.81437
							0.1941	0.80695	0.81517
							0.19414	0.80749	0.81574
							0.19419	0.80698	0.81536
							0.19422	0.80755	0.81574
							0.19425	0.80831	0.81652
							0.19429	0.80789	0.81618
							0.19432	0.80843	0.81678
							0.19436	0.80797	0.81639
							0.19441	0.80755	0.81601
							0.19445	0.80705	0.81565
							0.1945	0.80706	0.81565
							0.19455	0.80722	0.81585
							0.1946	0.80734	0.81597
							0.19464	0.80683	0.81547
							0.19468	0.80654	0.81517
							0.19471	0.80694	0.81552
							0.19474	0.80618	0.81484
							0.19479	0.80663	0.81513
							0.19482	0.8072	0.81569
							0.19485	0.80749	0.81594
							0.1949	0.80714	0.81556
							0.19495	0.80799	0.81646
							0.195	0.80782	0.8163
							0.19504	0.80806	0.81656
							0.19507	0.80814	0.81666
							0.19511	0.80802	0.81663
							0.19515	0.80689	0.81573
							0.19519	0.80749	0.8164
							0.19523	0.80766	0.81662
							0.19527	0.80766	0.81664
							0.19531	0.80845	0.81739
							0.19535	0.80929	0.81816
							0.19539	0.81021	0.81892
							0.19543	0.81019	0.81892
							0.19547	0.81132	0.82002
							0.19551	0.81122	0.81988
							0.19556	0.81188	0.82055
							0.1956	0.81184	0.82057
							0.19564	0.81232	0.82093
							0.19568	0.81298	0.82154
							0.19573	0.81345	0.82202
							0.19577	0.81427	0.82287
							0.19581	0.81455	0.82329
							0.19585	0.81558	0.82433
							0.19588	0.8165	0.82529
							0.19593	0.81612	0.82505
							0.19596	0.81638	0.82558
							0.196	0.81679	0.82586
							0.19603	0.81748	0.82641
							0.19607	0.8182	0.82712
							0.19611	0.81825	0.82729
							0.19615	0.81885	0.8278
							0.19619	0.81951	0.82844
							0.19623	0.82017	0.82909
							0.19627	0.81979	0.82873
							0.19632	0.81971	0.82865
							0.19637	0.82037	0.82928
							0.19641	0.82042	0.82932
							0.19644	0.82083	0.82976
							0.19648	0.82196	0.83085
							0.1965	0.82308	0.83192
							0.19653	0.82246	0.83128
							0.19657	0.82303	0.83183
							0.19662	0.82211	0.83095
							0.19666	0.82123	0.83008
							0.1967	0.82099	0.8299
							0.19675	0.82178	0.83059
							0.1968	0.82094	0.82971
							0.19684	0.82161	0.83035
							0.19688	0.82115	0.83002
							0.19691	0.82133	0.83016
							0.19696	0.82116	0.83003
							0.197	0.82112	0.82979
							0.19704	0.82166	0.83028
							0.19708	0.82209	0.8307
							0.19712	0.82134	0.82995
							0.19716	0.82087	0.82954
							0.1972	0.82176	0.83045
							0.19723	0.82218	0.83081
							0.19726	0.82175	0.83025
							0.19731	0.82255	0.83101
							0.19734	0.82276	0.83098
							0.19738	0.82337	0.83145
							0.19743	0.82357	0.83134
							0.19747	0.82257	0.83041
							0.19752	0.822	0.82972
							0.19756	0.82184	0.82935
							0.1976	0.82203	0.8295
							0.19763	0.82167	0.82921
							0.19767	0.82092	0.8284
							0.19772	0.82036	0.82785
							0.19777	0.81978	0.82715
							0.1978	0.82039	0.82773
							0.19785	0.82029	0.82771
							0.19789	0.82012	0.82746
							0.19793	0.8192	0.82672
							0.19796	0.81933	0.82692
							0.198	0.81795	0.82564
							0.19804	0.81819	0.82582
							0.19808	0.81828	0.82586
							0.19812	0.81794	0.82551
							0.19816	0.8171	0.82491
							0.1982	0.81698	0.82458
							0.19824	0.81724	0.82476
							0.19828	0.81651	0.82416
							0.19833	0.81611	0.82383
							0.19835	0.81606	0.82375
							0.19838	0.81551	0.82325
							0.19843	0.81605	0.82373
							0.19847	0.81604	0.82355
							0.19851	0.81582	0.82335
							0.19855	0.81516	0.82266
							0.19859	0.81541	0.82275
							0.19863	0.81546	0.82275
							0.19867	0.81507	0.82249
							0.19871	0.81521	0.82291
							0.19876	0.81531	0.82296
							0.1988	0.81531	0.82302
							0.19883	0.81468	0.8225
							0.19886	0.8149	0.8226
							0.19889	0.8146	0.82247
							0.19892	0.81427	0.82219
							0.19896	0.8144	0.82238
							0.19901	0.81437	0.82252
							0.19905	0.81351	0.82179
							0.1991	0.81423	0.82257
							0.19913	0.814	0.82245
							0.19918	0.81389	0.82249
							0.19922	0.81384	0.82246
							0.19926	0.81346	0.82221
							0.19929	0.81399	0.82274
							0.19934	0.81422	0.8232
							0.19937	0.81422	0.8234
							0.1994	0.81397	0.82332
							0.19944	0.81378	0.82327
							0.19948	0.81301	0.82272
							0.19952	0.81395	0.82368
							0.19956	0.81307	0.82307
							0.19959	0.81267	0.82276
							0.19963	0.81234	0.82251
							0.19968	0.81251	0.8228
							0.19972	0.81216	0.82243
							0.19975	0.81261	0.82287
							0.19979	0.81232	0.8229
							0.19981	0.81177	0.82242
							0.19984	0.81195	0.82271
							0.19987	0.81208	0.82277
							0.19992	0.81106	0.8216
							0.19995	0.81043	0.82111
							0.19999	0.81024	0.82107
							0.20003	0.80968	0.82057
							0.20007	0.80941	0.82032
							0.20011	0.8097	0.82057
							0.20015	0.81026	0.82121
							0.20018	0.80995	0.82098
							0.20022	0.81003	0.82099
							0.20026	0.81061	0.82162
							0.2003	0.81065	0.8216
							0.20035	0.81059	0.82146
							0.2004	0.81024	0.82108
							0.20045	0.80888	0.81979
							0.20049	0.80837	0.81941
							0.20053	0.80887	0.81975
							0.20056	0.80827	0.81906
							0.20059	0.80915	0.81972
							0.20062	0.80981	0.82037
							0.20066	0.81021	0.82065
							0.2007	0.81002	0.82025
							0.20074	0.81015	0.82029
							0.20078	0.8099	0.81999
							0.20083	0.8106	0.82054
							0.20086	0.80998	0.81978
							0.20089	0.8099	0.81956
							0.20092	0.81046	0.82006
							0.20096	0.81056	0.82003
							0.20099	0.81105	0.82032
							0.20103	0.81168	0.82089
							0.20108	0.81271	0.82195
							0.20112	0.8129	0.82206
							0.20115	0.81213	0.82112
							0.20118	0.81346	0.82231
							0.20122	0.81237	0.82109
							0.20126	0.81246	0.82114
							0.20129	0.81134	0.81993
							0.20133	0.81097	0.8197
							0.20136	0.81151	0.82009
							0.2014	0.81128	0.81987
							0.20143	0.81168	0.82018
							0.20146	0.81209	0.82039
							0.20149	0.8119	0.82015
							0.20153	0.81258	0.82073
							0.20156	0.8131	0.82115
							0.20159	0.8136	0.82169
							0.20163	0.81384	0.82178
							0.20166	0.81506	0.82283
							0.2017	0.81492	0.82264
							0.20175	0.8147	0.82231
							0.2018	0.81497	0.82254
							0.20184	0.81554	0.82295
							0.20188	0.81533	0.82253
							0.20192	0.81588	0.82312
							0.20196	0.81652	0.82373
							0.20199	0.81693	0.82398
							0.20203	0.81753	0.82464
							0.20207	0.8183	0.82528
							0.20211	0.81861	0.82555
							0.20216	0.81872	0.82566
							0.20219	0.81904	0.82584
							0.20222	0.81964	0.82629
							0.20226	0.8196	0.82625
							0.20229	0.81994	0.82672
							0.20234	0.82006	0.82689
							0.20238	0.81997	0.82686
							0.20241	0.81955	0.8266
							0.20245	0.81881	0.82611
							0.20249	0.81947	0.82683
							0.20254	0.81998	0.82722
							0.20257	0.8196	0.82708
							0.20261	0.81985	0.82738
							0.20264	0.8202	0.82791
							0.20267	0.81981	0.82779
							0.20271	0.81977	0.82789
							0.20274	0.82023	0.82839
							0.20279	0.81978	0.82792
							0.20282	0.81994	0.82816
							0.20285	0.82006	0.82838
							0.2029	0.81939	0.82791
							0.20294	0.8204	0.82895
							0.20298	0.8206	0.82921
							0.20302	0.82101	0.82974
							0.20306	0.82207	0.83079
							0.20309	0.82347	0.83225
							0.20313	0.8235	0.83219
							0.20316	0.82372	0.83252
							0.20319	0.82379	0.83275
							0.20322	0.82405	0.83302
							0.20325	0.82406	0.83311
							0.20328	0.82266	0.83196
							0.20331	0.82335	0.83262
							0.20336	0.82364	0.83295
							0.20339	0.82366	0.83324
							0.20343	0.8231	0.83271
							0.20347	0.82332	0.83302
							0.20351	0.82286	0.83266
							0.20355	0.82248	0.83238
							0.20359	0.82298	0.83308
							0.20364	0.82221	0.83238
							0.20369	0.82211	0.8324
							0.20371	0.82255	0.83292
							0.20375	0.82262	0.83299
							0.20378	0.82221	0.83267
							0.20382	0.82209	0.83252
							0.20385	0.822	0.83259
							0.20388	0.82219	0.83285
							0.20392	0.82102	0.83175
							0.20396	0.82067	0.83138
							0.20399	0.82041	0.83128
							0.20403	0.81915	0.82998
							0.20406	0.81947	0.83042
							0.20412	0.81902	0.82999
							0.20415	0.81911	0.83001
							0.20417	0.81951	0.83033
							0.2042	0.81942	0.83019
							0.20425	0.81906	0.82992
							0.20428	0.81901	0.82984
							0.20432	0.81841	0.82937
							0.20436	0.81753	0.82843
							0.2044	0.81711	0.828
							0.20444	0.81661	0.82774
							0.20448	0.81635	0.82744
							0.20453	0.81668	0.8277
							0.20457	0.81647	0.82745
							0.20461	0.81655	0.82764
							0.20464	0.81622	0.82733
							0.20468	0.81596	0.82699
							0.20471	0.81545	0.82652
							0.20475	0.81545	0.82649
							0.20479	0.81519	0.82623
							0.20482	0.8147	0.8255
							0.20486	0.81386	0.82454
							0.20489	0.81407	0.82469
							0.20493	0.81256	0.82314
							0.20498	0.81248	0.82289
							0.20503	0.81245	0.82265
							0.20505	0.81336	0.82338
							0.20509	0.81301	0.82289
							0.20513	0.81391	0.82362
							0.20517	0.81405	0.8236
							0.2052	0.81418	0.82365
							0.20523	0.81387	0.82319
							0.20526	0.81367	0.82279
							0.20529	0.8134	0.82242
							0.20533	0.81405	0.82294
							0.20537	0.81489	0.82358
							0.20541	0.81495	0.82369
							0.20544	0.81327	0.82206
							0.20546	0.81353	0.82217
							0.2055	0.81382	0.82233
							0.20553	0.81369	0.82202
							0.20557	0.81432	0.82258
							0.2056	0.8146	0.82272
							0.20564	0.81413	0.82211
							0.20569	0.81425	0.8222
							0.20573	0.81471	0.82243
							0.20578	0.81409	0.82172
							0.20582	0.81329	0.82097
							0.20585	0.81306	0.82077
							0.20589	0.81403	0.82155
							0.20591	0.814	0.82153
							0.20594	0.81432	0.82181
							0.20597	0.81506	0.8224
							0.20599	0.81504	0.82229
							0.20603	0.81531	0.8226
							0.20607	0.81553	0.82279
							0.2061	0.81624	0.82347
							0.20614	0.8171	0.82421
							0.20618	0.81843	0.82535
							0.20622	0.81878	0.82565
							0.20626	0.81919	0.82618
							0.2063	0.81998	0.82699
							0.20635	0.82072	0.8276
							0.20639	0.82141	0.82826
							0.20643	0.82117	0.82785
							0.20647	0.82222	0.82911
							0.2065	0.82316	0.83021
							0.20654	0.82388	0.83097
							0.20658	0.82375	0.83088
							0.20662	0.82392	0.83104
							0.20666	0.82353	0.83064
							0.20669	0.82501	0.83184
							0.20673	0.8249	0.83178
							0.20677	0.82432	0.83151
							0.2068	0.82332	0.8308
							0.20684	0.82326	0.83083
							0.20688	0.82296	0.83064
							0.20691	0.82317	0.83094
							0.20693	0.82299	0.83091
							0.20698	0.82273	0.83067
							0.20701	0.82408	0.83192
							0.20706	0.82375	0.83166
							0.20709	0.82421	0.83223
							0.20713	0.82441	0.83237
							0.20716	0.82555	0.83351
							0.2072	0.82501	0.83326
							0.20723	0.8245	0.83298
							0.20727	0.82457	0.83303
							0.20731	0.82491	0.8334
							0.20735	0.82521	0.83388
							0.20738	0.82479	0.83352
							0.20742	0.82446	0.83336
							0.20745	0.82441	0.83349
							0.20749	0.82436	0.8335
							0.20753	0.82363	0.83308
							0.20756	0.82378	0.83318
							0.20759	0.82352	0.833
							0.20763	0.8237	0.83335
							0.20767	0.82383	0.83366
							0.20771	0.82334	0.83331
							0.20775	0.82357	0.83375
							0.20777	0.82313	0.83324
							0.2078	0.82314	0.83331
							0.20784	0.8231	0.83342
							0.20788	0.82237	0.83283
							0.20791	0.82152	0.83204
							0.20794	0.82044	0.83118
							0.20798	0.82064	0.83162
							0.20801	0.8201	0.83109
							0.20806	0.81932	0.83037
							0.20809	0.81925	0.83022
							0.20812	0.81877	0.82969
							0.20817	0.81819	0.82917
							0.2082	0.81699	0.82798
							0.20822	0.81609	0.82712
							0.20825	0.81602	0.82685
							0.20829	0.81622	0.82694
							0.20832	0.8165	0.82736
							0.20835	0.81665	0.82745
							0.2084	0.81593	0.82679
							0.20843	0.81589	0.82672
							0.20846	0.81529	0.82612
							0.20849	0.81485	0.82572
							0.20852	0.81444	0.82535
							0.20855	0.81504	0.82605
							0.20859	0.81567	0.82671
							0.20862	0.81635	0.82728
							0.20866	0.81552	0.82654
							0.2087	0.81505	0.82609
							0.20874	0.81405	0.82519
							0.20877	0.81374	0.82496
							0.2088	0.8132	0.82442
							0.20884	0.81283	0.8241
							0.20887	0.81317	0.82445
							0.20891	0.81395	0.8252
							0.20895	0.81319	0.82455
							0.20899	0.81323	0.82464
							0.20903	0.81297	0.82435
							0.20906	0.81352	0.82484
							0.20909	0.81303	0.82453
							0.20913	0.81447	0.82584
							0.20917	0.81468	0.82605
							0.20921	0.8154	0.8267
							0.20925	0.81616	0.8275
							0.2093	0.81676	0.82792
							0.20933	0.81764	0.82866
							0.20936	0.81766	0.82878
							0.2094	0.81827	0.82943
							0.20942	0.81852	0.82976
							0.20945	0.81957	0.83071
							0.20949	0.81969	0.83081
[truncated: 42,267 more rows]

[truncated: 18 more sheets: Supplementary Fig 2B, Supplementary Fig 2C, Supplementary Fig 3B, Supplementary Fig 4A, Supplementary Fig 4B, Supplementary Fig 4D, Supplementary Fig 4E, Supplementary Fig 4G, Supplementary Fig 4H, Supplementary Fig. 6A, Supplementary Fig. 6B, Supplementary Fig. 7, Supplementary Fig. 8A, Supplementary Fig. 8B, Supplementary Fig. 8C, Supplementary Fig. 8D, Supplementary Fig. 10, Supplementary Fig. 11]
